# Supplementary material for: Characterizing spatial gene expression heterogeneity in spatially resolved single-cell transcriptomic data with nonuniform cellular densities
Source: Genome Res. 2021 Oct;31(10):1843–55. doi: 10.1101/gr.271288.120 (PMC8494224; doi:10.1101/gr.271288.120)
Supplement: Supplemental Material [file supp_gr.271288.120_Supplemental_Table_S4.xlsx]

## Sheet: 2supp_table_4_crosslayer
# Supplemental Table S4. MERINGUE results for spatial transcriptomics data of multiple sections of a breast cancer biopsy. Four sheets correspond to results from the four sections independently and one sheet corresponds to results from the cross-layer analysis.
	I	Adjusted P-value	Percent Driving
A2M	0.06234879	4.046495e-02	0.04081633
AAGAB	0.07157834	1.295062e-02	0.02623907
ACACA	0.15350344	4.425661e-11	0.03595724
ACADSB	0.07548421	7.070706e-03	0.02040816
ACSL1	0.07676732	5.598984e-03	0.03304179
ADAM12	0.05963801	4.570568e-02	0.02818270
ADAM15	0.06975704	1.555598e-02	0.03304179
ADCK3	0.12686063	3.247668e-07	0.01457726
AEBP1	0.08656480	1.951616e-03	0.04567541
AGR3	0.09013747	7.708543e-04	0.03498542
ALDOA	0.08342742	3.041091e-03	0.03304179
ALG14	0.07939890	4.000174e-03	0.01457726
ANKH	0.07983272	4.429797e-03	0.03595724
ANTXR1	0.08957404	9.948932e-04	0.03790087
ANXA2	0.11911243	6.610807e-06	0.05053450
AP1S1	0.09825148	2.645445e-04	0.03109815
APOC1	0.09513985	4.691014e-04	0.03012634
APOD	0.21480085	0.000000e+00	0.04761905
APOE	0.06530045	2.846883e-02	0.02623907
AQP1	0.09411202	4.371522e-04	0.02429543
AREG	0.08123090	2.213607e-03	0.02526725
ARFGAP2	0.12975725	1.155030e-07	0.01554908
ARMT1	0.10712659	4.131001e-05	0.04081633
ARPC1B	0.07727898	6.397171e-03	0.02623907
ARRDC3	0.05843199	4.448322e-02	0.01749271
ASPH	0.06481407	2.361613e-02	0.01457726
ASPN	0.22532098	0.000000e+00	0.04956268
ATF3	0.06116393	3.992446e-02	0.02429543
ATG3	0.06157616	3.822687e-02	0.01554908
ATP5L	0.06800350	1.715915e-02	0.02429543
ATXN10	0.06205950	3.968113e-02	0.03304179
B2M	0.47307224	0.000000e+00	0.18658892
BASP1	0.14622556	8.980121e-09	0.04761905
BCAP29	0.07021995	1.458043e-02	0.02040816
BCAP31	0.06310765	3.280444e-02	0.02429543
BCAR1	0.07563655	7.450150e-03	0.01652089
BCAS1	0.14476625	5.294670e-09	0.01554908
BID	0.09156192	6.390077e-04	0.02332362
BZW1	0.06443397	2.534014e-02	0.02429543
C19orf43	0.10691115	2.646299e-05	0.01554908
C1QA	0.11063823	3.091624e-05	0.05053450
C1R	0.05987744	4.965210e-02	0.03595724
C1S	0.10163275	1.717325e-04	0.05150632
C4A	0.17518337	3.157585e-12	0.06899903
C4B	0.16776410	2.851946e-11	0.07482993
C5orf24	0.07644792	6.205271e-03	0.01652089
C8orf4	0.09421056	4.998221e-04	0.02721088
C9orf89	0.08644811	1.793177e-03	0.02915452
CAPN2	0.05961407	4.873715e-02	0.02526725
CBX3	0.06325768	3.648234e-02	0.03692906
CCDC47	0.06632871	2.171759e-02	0.01943635
CCDC6	0.06491388	2.652844e-02	0.02235180
CCDC80	0.15968909	1.650285e-10	0.03790087
CCDC88C	0.05929375	4.965210e-02	0.01457726
CCDC91	0.08820683	5.843137e-04	0.01457726
CCL21	0.12509281	9.389290e-07	0.01846453
CCNB1	0.08580464	1.568723e-03	0.01554908
CCND1	0.13000986	4.474067e-07	0.03595724
CCNG2	0.08015689	4.490322e-03	0.02915452
CCT2	0.06858181	1.987373e-02	0.02818270
CD24	0.21627734	0.000000e+00	0.05733722
CD44	0.11956683	5.820674e-06	0.05053450
CD46	0.09816347	3.193573e-04	0.03984451
CD53	0.08692623	1.589049e-03	0.03984451
CD55	0.13306681	1.873011e-07	0.02915452
CD63	0.09558492	4.998221e-04	0.05733722
CD68	0.06183003	3.080456e-02	0.02623907
CD74	0.17533007	2.813680e-12	0.06705539
CD81	0.07056498	1.537651e-02	0.03012634
CD9	0.07281976	1.242255e-02	0.04664723
CDC27	0.05929783	4.968301e-02	0.02040816
CDC34	0.07761240	1.963902e-03	0.01457726
CDH1	0.08721393	1.391114e-03	0.03109815
CDH11	0.06317366	3.448853e-02	0.03109815
CELF2	0.05869569	3.493123e-02	0.01554908
CERS2	0.10179658	1.740680e-04	0.05928086
CHD2	0.07634818	6.931065e-03	0.02332362
CHKA	0.07751705	4.962356e-03	0.01360544
CILP	0.14970344	1.952477e-09	0.04761905
CISD3	0.08713435	1.796736e-03	0.03984451
CLEC3A	0.16729539	1.952275e-11	0.05150632
CNIH1	0.07254328	1.257077e-02	0.03887269
COASY	0.09317278	5.251784e-04	0.01360544
COL10A1	0.13504661	1.474049e-07	0.05150632
COL11A1	0.42460758	0.000000e+00	0.05830904
COL12A1	0.56351921	0.000000e+00	0.08940719
COL1A1	0.66564764	0.000000e+00	0.10398445
COL1A2	0.65745540	0.000000e+00	0.10981535
COL3A1	0.62805376	0.000000e+00	0.10884354
COL5A1	0.10492022	4.567244e-05	0.05053450
COL5A2	0.13934625	3.755803e-08	0.05830904
COL6A3	0.14828674	6.182565e-09	0.05150632
COL8A2	0.13484557	1.041934e-07	0.03206997
COMMD6	0.06767278	2.140177e-02	0.03984451
COPA	0.07705112	7.340008e-03	0.04275996
COPB2	0.07213628	1.318416e-02	0.03304179
COPZ1	0.05954707	4.519877e-02	0.02818270
COX6B1	0.06614395	2.380914e-02	0.03012634
COX6C	0.08544553	2.246074e-03	0.05247813
CP	0.07228841	1.004485e-02	0.02721088
CREB3L1	0.08036081	3.605307e-03	0.01360544
CREG1	0.06453652	2.121447e-02	0.01554908
CST3	0.08705786	1.809820e-03	0.04275996
CST4	0.15523675	9.831631e-10	0.04664723
CTHRC1	0.18957229	1.724731e-14	0.05442177
CTNNBIP1	0.09136955	6.216385e-04	0.01846453
CTSD	0.18351761	1.971122e-13	0.06608358
CTSK	0.18906075	1.724731e-14	0.06025267
CTSL	0.10455994	9.389622e-05	0.04373178
CXCL10	0.10314498	4.707264e-05	0.01846453
CXCL12	0.08072113	3.699914e-03	0.03887269
CXCL14	0.10798491	5.102614e-05	0.04956268
CXCL9	0.18910885	0.000000e+00	0.02526725
CYC1	0.10651549	6.440893e-05	0.04761905
DAAM1	0.11308746	1.684132e-05	0.02721088
DAPK3	0.06605119	2.133959e-02	0.02137998
DAZAP2	0.06273357	3.785904e-02	0.03304179
DBI	0.09988151	2.392583e-04	0.03984451
DCN	0.29536883	0.000000e+00	0.07871720
DCP2	0.06687756	1.855642e-02	0.01457726
DDX5	0.07102769	1.522697e-02	0.03692906
DHRSX	0.05859002	4.926188e-02	0.02235180
DIAPH1	0.07039919	1.445004e-02	0.01554908
DNAJC19	0.08691270	1.496043e-03	0.03012634
DNAJC4	0.10780355	2.140727e-05	0.01457726
DSP	0.06783942	1.031788e-02	0.01846453
DYNC1H1	0.08825212	2.492457e-04	0.01457726
EEF1A1	0.18879895	3.365330e-14	0.09620991
EGR1	0.07762957	5.383667e-03	0.03304179
EGR2	0.08229410	1.679718e-03	0.01749271
EIF3L	0.08536271	2.163712e-03	0.04664723
EIF4EBP2	0.09059562	8.661620e-04	0.02721088
EIF4G2	0.13571711	1.325475e-07	0.07580175
ELK4	0.08728158	1.174036e-03	0.02623907
EMB	0.09635648	3.522157e-04	0.02040816
ENAH	0.07914652	5.413109e-03	0.03984451
EPS8L2	0.07993034	3.529800e-03	0.02040816
ERBB2	0.10513246	9.526961e-05	0.05733722
ERMP1	0.09179780	3.775227e-04	0.01554908
ETS1	0.08644120	1.873697e-03	0.03401361
F11R	0.09611654	3.675010e-04	0.04956268
FAAP20	0.06712721	2.036478e-02	0.02040816
FAM111A	0.09384964	5.125110e-04	0.01943635
FAM195B	0.06923034	1.522697e-02	0.01749271
FAM214A	0.10014361	1.991544e-04	0.04081633
FAM91A1	0.07894001	2.902171e-03	0.01846453
FAU	0.10047180	1.986642e-04	0.03887269
FBLN2	0.07100297	1.130760e-02	0.02526725
FBN1	0.08348760	2.664559e-03	0.03109815
FBRS	0.08804326	1.213034e-03	0.01749271
FCGR3A	0.21572807	0.000000e+00	0.04859086
FGB	0.26646767	0.000000e+00	0.06899903
FGG	0.08069362	3.825834e-03	0.03304179
FKBP4	0.06964313	8.613106e-03	0.02137998
FLNA	0.07218020	1.168484e-02	0.02915452
FN1	0.61705563	0.000000e+00	0.13411079
FNDC1	0.10907980	2.873776e-05	0.02721088
FNDC3A	0.06581656	2.221604e-02	0.01360544
FOS	0.08080776	3.973248e-03	0.03692906
FOXA1	0.08838358	1.358481e-03	0.04275996
FRMD4A	0.05916665	4.926188e-02	0.02429543
FSCN1	0.07905078	6.390077e-04	0.01360544
FTL	0.10970693	3.495193e-05	0.03984451
FXYD3	0.13486169	1.828183e-07	0.08454810
FZD1	0.10834422	3.458854e-05	0.03498542
GAPDH	0.11191038	2.796867e-05	0.06608358
GAS1	0.06008161	4.903097e-02	0.03790087
GBP1	0.16590990	2.851946e-11	0.04470360
GGCT	0.06621034	2.555150e-02	0.04373178
GGH	0.06920869	1.678159e-02	0.02915452
GJA1	0.07402006	9.681330e-03	0.03887269
GLI3	0.08636349	6.854062e-04	0.01652089
GLIS2	0.07253310	1.146089e-02	0.03498542
GNAS	0.21339239	0.000000e+00	0.11273081
GNB2L1	0.10816235	5.241853e-05	0.04567541
GNG12	0.08743800	1.397025e-03	0.03012634
GPC3	0.05989625	4.185927e-02	0.01943635
GPR160	0.08146359	3.351155e-03	0.03595724
GPT2	0.08144750	3.041091e-03	0.02137998
GPX1	0.13717384	6.155885e-08	0.03692906
GPX4	0.07944174	4.962356e-03	0.02818270
GREM1	0.07053972	1.394128e-02	0.01943635
H2AFJ	0.09859055	2.953316e-04	0.03790087
H3F3A	0.08071171	4.429797e-03	0.04859086
HACD2	0.11151585	1.652020e-05	0.01360544
HIF1A	0.13223117	2.612447e-07	0.04373178
HLA-B	0.30981146	0.000000e+00	0.14285714
HLA-C	0.13272481	3.064939e-07	0.08843537
HLA-DPA1	0.14413396	1.746438e-08	0.05733722
HLA-DRA	0.20381623	0.000000e+00	0.05150632
HLA-DRB1	0.06250187	3.922929e-02	0.03498542
HLA-E	0.07078568	1.424256e-02	0.03109815
HMGCS2	0.05847366	4.965007e-02	0.02429543
HNRNPA2B1	0.08719575	1.793177e-03	0.04081633
HNRNPM	0.06971641	1.420284e-02	0.02332362
HSP90AA1	0.15283919	1.952477e-09	0.07580175
HSP90AB1	0.08988213	1.205828e-03	0.03692906
HTRA1	0.23538741	0.000000e+00	0.06997085
ID1	0.11294712	1.684132e-05	0.02623907
ID3	0.07029915	1.619646e-02	0.03887269
IDI1	0.08985109	9.541409e-04	0.04373178
IER3IP1	0.07745163	4.175749e-03	0.02915452
IFI16	0.07025718	1.501036e-02	0.02332362
IFI44	0.06957814	1.569595e-02	0.01846453
IFI6	0.09931728	2.692077e-04	0.05150632
IGF2	0.07647263	3.866615e-03	0.02721088
IGFBP5	0.20754823	0.000000e+00	0.05053450
IGFBP7	0.07863131	5.642312e-03	0.03206997
IGLL5	0.10851720	9.787227e-06	0.01457726
IST1	0.08361581	2.629894e-03	0.02235180
ITGAE	0.08281160	2.246074e-03	0.01749271
ITGAV	0.10419139	1.081566e-04	0.03109815
ITIH2	0.07552288	4.906037e-03	0.03109815
ITM2B	0.07748998	6.931065e-03	0.04664723
JCHAIN	0.17998118	3.372808e-13	0.04567541
JOSD1	0.05949897	4.965007e-02	0.01360544
KDELR2	0.09335485	6.083357e-04	0.02623907
KDM6A	0.09471629	3.756138e-04	0.01749271
KIAA0100	0.08089956	4.169158e-03	0.03012634
KRT17	0.07551820	7.927396e-03	0.02818270
KRT18	0.12770160	8.259661e-07	0.05053450
KRT19	0.10137453	1.925475e-04	0.04956268
KRT8	0.11469338	1.684132e-05	0.06316812
LAMP2	0.11243672	2.443250e-05	0.03887269
LAMTOR2	0.09104695	5.384784e-04	0.01943635
LARP1	0.09385979	4.047439e-04	0.01554908
LASP1	0.09281233	6.909350e-04	0.03206997
LCP1	0.08048803	4.039174e-03	0.02526725
LDHA	0.14476649	1.378197e-08	0.06802721
LEO1	0.10451671	9.173766e-05	0.03887269
LGALS1	0.09572514	4.575632e-04	0.03692906
LGR4	0.10971742	1.781056e-05	0.01652089
LIMS2	0.09353322	3.796213e-04	0.01749271
LMAN2	0.16312980	6.710054e-11	0.03401361
LOX	0.16254135	8.693759e-11	0.04081633
LRRC15	0.10496121	8.497617e-05	0.04275996
LSR	0.06310905	3.804423e-02	0.07191448
LTBP2	0.08348795	2.792654e-03	0.03498542
LTF	0.14109925	1.853971e-08	0.02623907
LUM	0.54103917	0.000000e+00	0.09037901
LY6E	0.07533307	8.937627e-03	0.04664723
LYZ	0.15678387	3.382543e-10	0.03790087
MAF	0.07461773	9.478682e-03	0.03595724
MAFB	0.10880375	4.131001e-05	0.04859086
MAL2	0.16166926	1.348028e-10	0.05636540
MALAT1	0.06592209	2.652844e-02	0.03984451
MAML1	0.08533453	1.845131e-03	0.01652089
MAP2K2	0.06028412	4.864537e-02	0.03206997
MAP4	0.05999578	3.232856e-02	0.01554908
MAP9	0.09569984	2.834139e-04	0.01554908
MARCKS	0.06078263	4.440125e-02	0.03012634
MARS	0.09674350	2.429742e-04	0.02915452
MBOAT7	0.11003584	2.886148e-05	0.01943635
MCAM	0.07843315	4.428457e-03	0.02137998
MGAT4A	0.06207702	3.957361e-02	0.02429543
MGP	0.13884711	7.152754e-08	0.07094266
MGST1	0.05949330	4.926188e-02	0.03692906
MGST2	0.10701751	3.830623e-05	0.02040816
MIF	0.06745198	2.211195e-02	0.03887269
MMP11	0.15482839	9.782581e-10	0.05442177
MMP13	0.18110827	2.195113e-13	0.03498542
MMP14	0.07529727	8.917522e-03	0.03206997
MMP2	0.14744803	3.902251e-09	0.03498542
MORC3	0.08173275	2.910255e-03	0.01457726
MRPL51	0.06731549	2.198477e-02	0.02721088
MRPL53	0.07640898	5.953148e-03	0.01846453
MRPL55	0.06573443	2.194440e-02	0.01457726
MSL1	0.08291814	3.160740e-03	0.03206997
MTFR1	0.10703098	3.961433e-05	0.01943635
MUC5B	0.12440362	8.259661e-07	0.01652089
MUCL1	0.14453654	1.193724e-08	0.04956268
MXRA5	0.11287051	2.045021e-05	0.04275996
MYH11	0.10772151	3.569957e-05	0.02818270
MYL9	0.07029823	1.612846e-02	0.03304179
MYLK	0.11157492	2.542346e-05	0.04081633
MYO5C	0.07217967	1.254238e-02	0.03109815
NACA	0.11197785	2.796867e-05	0.04956268
NACA2	0.07698089	7.103081e-03	0.03304179
NAP1L1	0.08114714	4.082229e-03	0.02818270
NARS	0.05725047	3.314905e-02	0.01263362
NBEAL1	0.11413955	1.862039e-05	0.07191448
NCOA6	0.06109085	4.351390e-02	0.03109815
NDN	0.07860087	3.848018e-03	0.01263362
NDUFA11	0.06589109	2.487612e-02	0.03109815
NDUFAB1	0.06468720	2.897205e-02	0.02526725
NDUFB10	0.13067623	4.343543e-07	0.05928086
NIT2	0.06532080	2.530726e-02	0.02332362
NR2F6	0.06094907	4.474440e-02	0.02818270
NSRP1	0.09981717	1.837321e-04	0.01846453
NUDT9	0.07484522	8.106599e-03	0.01652089
OAT	0.14765321	7.044896e-09	0.06316812
OLFML3	0.06775908	2.001902e-02	0.02623907
PABPC1	0.09826844	3.193573e-04	0.07580175
PAFAH1B1	0.08382248	8.272488e-04	0.01263362
PAK4	0.07057290	1.514815e-02	0.02915452
PALLD	0.11212128	7.753774e-06	0.03887269
PAM	0.07491635	8.994451e-03	0.03401361
PAPSS1	0.13895774	1.440127e-08	0.01263362
PAPSS2	0.07278727	1.079632e-02	0.03109815
PCDH7	0.09003540	6.987367e-04	0.03012634
PCMTD2	0.05967310	4.880089e-02	0.02040816
PDGFA	0.05995806	4.547668e-02	0.01457726
PEG10	0.18470659	0.000000e+00	0.03595724
PERP	0.08892254	2.584401e-04	0.01652089
PGGT1B	0.06152008	3.106081e-02	0.02623907
PGRMC1	0.06472345	3.025345e-02	0.03692906
PGRMC2	0.06027575	4.294289e-02	0.01652089
PIP	0.07507174	8.049486e-03	0.02915452
PLA2G16	0.06147991	4.111054e-02	0.03109815
PLAU	0.10748469	3.750924e-05	0.02235180
PLBD2	0.06512521	2.166640e-02	0.01554908
PLD3	0.07433573	9.661619e-03	0.03498542
PLGRKT	0.06841757	1.987373e-02	0.03790087
PLOD2	0.10802312	3.458854e-05	0.02137998
PMEPA1	0.06760203	1.584853e-02	0.02526725
POLR2J	0.06133055	4.279603e-02	0.03304179
POSTN	0.59572144	0.000000e+00	0.14285714
PPA1	0.06145699	4.244419e-02	0.03692906
PPDPF	0.13345867	1.873011e-07	0.03498542
PPIC	0.07447904	8.994451e-03	0.02623907
PPIG	0.17317455	1.071535e-12	0.01749271
PPP1CB	0.06359599	3.338480e-02	0.02429543
PPP1R1B	0.09790790	3.414080e-04	0.04275996
PRAF2	0.07354418	8.917522e-03	0.01652089
PRICKLE1	0.08737260	2.740996e-04	0.01652089
PRKAR1A	0.06583860	2.530726e-02	0.02915452
PRKAR2A	0.06723188	1.613838e-02	0.01943635
PRKDC	0.08837779	1.389117e-03	0.02721088
PRRC2C	0.07341650	1.065290e-02	0.02721088
PRRX1	0.18995796	1.724731e-14	0.05636540
PRSS23	0.34752149	0.000000e+00	0.08746356
PSAP	0.07294022	1.213626e-02	0.05636540
PSMB2	0.08664920	7.975655e-04	0.01554908
PSMD8	0.09263800	6.968049e-04	0.03401361
PSME2	0.06068402	4.527172e-02	0.03401361
PTMA	0.06258254	3.957361e-02	0.04859086
PTPRF	0.07079223	1.445004e-02	0.02721088
PTRF	0.08730848	1.366510e-03	0.03887269
R3HDM4	0.08331219	2.832709e-03	0.02137998
RAB20	0.08641728	1.510618e-03	0.01457726
RAD21	0.07024774	1.331653e-02	0.02526725
RANBP2	0.06793182	2.001902e-02	0.02332362
RARRES1	0.17344202	4.022204e-12	0.05830904
RBM3	0.07107121	1.457120e-02	0.02818270
RBM39	0.07332374	1.079632e-02	0.04275996
RETSAT	0.06953488	8.112489e-03	0.01360544
RHOC	0.06574936	2.555150e-02	0.03984451
RHOD	0.06644642	2.048725e-02	0.01652089
RHPN1	0.06360583	2.785735e-02	0.01652089
RNF7	0.06878404	1.752411e-02	0.02137998
ROMO1	0.13011456	4.642545e-07	0.05344995
RPL10	0.15276857	2.020837e-09	0.06025267
RPL10A	0.06561809	2.727064e-02	0.04956268
RPL11	0.12085050	4.673318e-06	0.07385811
RPL13	0.23563563	0.000000e+00	0.11175899
RPL13A	0.11661066	1.128905e-05	0.05247813
RPL14	0.07564908	8.602598e-03	0.04664723
RPL18A	0.19282060	1.724731e-14	0.06997085
RPL21	0.09416696	6.216385e-04	0.06511176
RPL24	0.07398491	1.068084e-02	0.04859086
RPL27A	0.12691177	1.066135e-06	0.05247813
RPL28	0.15780127	4.041410e-10	0.04956268
RPL29	0.07545161	8.917522e-03	0.04275996
RPL3	0.11247117	2.517925e-05	0.07094266
RPL30	0.11266159	2.496877e-05	0.06316812
RPL31	0.10120388	1.630787e-04	0.06413994
RPL35	0.12696196	9.986454e-07	0.04761905
RPL36	0.23130017	0.000000e+00	0.06511176
RPL37A	0.08917170	1.358481e-03	0.06219631
RPL4	0.07931527	5.212650e-03	0.03790087
RPL41	0.23628259	0.000000e+00	0.09718173
RPL7A	0.10133769	1.991544e-04	0.08066084
RPL9	0.13154806	3.907423e-07	0.08649174
RPLP0	0.16055437	2.254149e-10	0.07385811
RPLP1	0.17766949	1.422023e-12	0.06899903
RPLP2	0.17306042	5.800208e-12	0.09815355
RPN2	0.27293811	0.000000e+00	0.11370262
RPS10	0.07404563	1.066554e-02	0.04178814
RPS11	0.13596847	1.325475e-07	0.05053450
RPS12	0.07978123	5.162542e-03	0.08649174
RPS14	0.09509381	4.998221e-04	0.03595724
RPS17	0.11605486	1.315304e-05	0.08454810
RPS18	0.23264155	0.000000e+00	0.08551992
RPS19	0.09723916	3.748225e-04	0.05344995
RPS27	0.17759492	1.408531e-12	0.07774538
RPS27A	0.10258701	1.556575e-04	0.07580175
RPS3	0.09347278	6.254786e-04	0.03790087
RPS3A	0.06463328	3.194698e-02	0.06511176
RPS4X	0.06375488	3.448853e-02	0.06413994
RPS5	0.19117159	1.724731e-14	0.06413994
RPS6	0.11736589	9.061876e-06	0.04761905
RPS9	0.09995492	2.296279e-04	0.03790087
RPSA	0.06961488	1.807821e-02	0.04373178
RTN4	0.08879788	1.389117e-03	0.03692906
RUNX1	0.08370173	2.453819e-03	0.03498542
S100A13	0.07510022	7.463511e-03	0.02332362
SAA1	0.07653551	5.963767e-03	0.02235180
SAV1	0.06966584	1.466872e-02	0.02332362
SC5D	0.07348067	8.602598e-03	0.01749271
SCAND1	0.19145359	1.724731e-14	0.05928086
SCAP	0.06174935	3.741355e-02	0.01360544
SCD	0.16085385	1.627624e-10	0.06025267
SCFD1	0.07204497	9.943868e-03	0.01652089
SCGB2A2	0.14646727	6.355191e-09	0.02818270
SCRN1	0.06257895	3.648234e-02	0.01943635
SDF4	0.07250150	1.181252e-02	0.02040816
SELM	0.09614872	2.497916e-04	0.02040816
SERPINA3	0.10370636	7.910146e-05	0.03887269
SERPINA5	0.10933788	2.140727e-05	0.04859086
SETD5	0.08736415	1.391114e-03	0.01846453
SFRP2	0.28497901	0.000000e+00	0.07191448
SFRP4	0.11793117	6.134900e-06	0.03498542
SH3BGRL	0.17047199	1.309542e-11	0.06025267
SHC1	0.08043914	3.885083e-03	0.01652089
SLA2	0.09401405	3.539175e-04	0.01360544
SLC25A5	0.07167834	1.413749e-02	0.02429543
SLC38A2	0.06087511	4.712931e-02	0.04470360
SLC39A6	0.09664759	3.960719e-04	0.04567541
SLC9A3R1	0.07097149	1.420284e-02	0.03012634
SMAD7	0.07658397	5.207863e-03	0.02623907
SMIM22	0.06325471	3.533935e-02	0.02818270
SOD2	0.15354702	1.381901e-09	0.05928086
SON	0.07799167	3.642300e-03	0.02235180
SPARC	0.43438767	0.000000e+00	0.08551992
SPARCL1	0.09183794	8.395898e-04	0.03595724
SPDEF	0.10979490	3.283194e-05	0.03790087
SPINT2	0.26357569	0.000000e+00	0.11564626
SPP1	0.10040549	1.919369e-04	0.04567541
SRP9	0.08112318	3.082400e-03	0.03498542
SRSF5	0.07040175	1.559204e-02	0.02915452
STARD10	0.07572715	8.112489e-03	0.03887269
STRAP	0.11778836	1.182353e-06	0.01263362
SULF1	0.17705952	1.019841e-12	0.04859086
SUMO1	0.08409337	2.538965e-03	0.02818270
SUMO2	0.07712203	6.631488e-03	0.02915452
TACSTD2	0.12799450	8.259661e-07	0.05928086
TAF1D	0.06666153	2.001902e-02	0.01652089
TANC2	0.08782284	1.062730e-03	0.02040816
TCEAL4	0.06408133	3.197386e-02	0.02526725
TGIF1	0.09354116	3.683707e-04	0.02332362
TGM2	0.16156402	1.531238e-10	0.06316812
THBS2	0.12585788	1.112977e-06	0.05053450
THOC2	0.06172881	4.090478e-02	0.03790087
TIMP1	0.08367475	2.832709e-03	0.04275996
TIMP3	0.14025127	3.623158e-08	0.04275996
TMBIM6	0.07499097	9.355893e-03	0.04081633
TMEM109	0.07256571	1.168484e-02	0.02915452
TMEM248	0.08736823	1.143399e-03	0.01360544
TMEM87B	0.07998428	3.848007e-03	0.01457726
TMSB4X	0.24289259	0.000000e+00	0.14285714
TNC	0.15952719	1.985876e-10	0.06608358
TOP2A	0.08659699	7.043410e-04	0.01652089
TPD52	0.07672301	7.398316e-03	0.03498542
TPI1	0.07338892	9.530229e-03	0.03109815
TPT1	0.13667151	1.265036e-07	0.10787172
TRA2A	0.06720557	1.987373e-02	0.01554908
TRAM1	0.08831279	1.369566e-03	0.03109815
TRIM29	0.07859943	4.207393e-03	0.01263362
TRNAU1AP	0.06099663	3.992262e-02	0.01652089
TRPM4	0.10462229	7.794269e-05	0.02040816
TSPAN1	0.07703985	5.212650e-03	0.01457726
TSPAN13	0.09709688	3.415731e-04	0.04178814
TSPAN3	0.06618067	2.534014e-02	0.02332362
TUBA1B	0.11235655	2.622789e-05	0.06413994
TXNIP	0.10453007	1.034946e-04	0.04956268
UBLCP1	0.08366224	2.503584e-03	0.02040816
UBTD2	0.06010503	3.968113e-02	0.01360544
UQCRB	0.08287872	3.178745e-03	0.02332362
UQCRC1	0.06628502	1.847475e-02	0.02429543
VAPB	0.10215324	1.263219e-04	0.02623907
VCAN	0.16922994	1.525155e-11	0.06705539
VIM	0.17578879	2.290443e-12	0.08260447
VMP1	0.06081093	4.720453e-02	0.02526725
WIPF1	0.07659468	6.478124e-03	0.02623907
WSB2	0.06767271	1.921734e-02	0.02721088
WWC1	0.06065556	4.183375e-02	0.01263362
XBP1	0.15517075	1.039146e-09	0.09232264
YWHAQ	0.07780672	6.574828e-03	0.03595724
YWHAZ	0.15028896	3.923988e-09	0.06899903
ZCCHC14	0.08237056	2.112159e-03	0.01554908
ZFP36L1	0.06536424	2.858777e-02	0.03887269
ZFYVE21	0.06509650	2.538518e-02	0.02137998
ZNF32	0.08599446	1.391114e-03	0.01554908
ZNF692	0.06665309	1.872152e-02	0.01943635

## Sheet: 2supp_table_4_L1
	I	Adjusted P-value	Percent Driving
B2M	4.332781e-01	0.000000e+00	0.22834646
RPL13	4.345447e-01	0.000000e+00	0.21259843
POSTN	5.106582e-01	0.000000e+00	0.16535433
PRSS23	4.508279e-01	0.000000e+00	0.15748031
RPN2	3.569053e-01	0.000000e+00	0.14566929
FN1	5.630803e-01	0.000000e+00	0.12204724
COL1A2	6.229499e-01	0.000000e+00	0.11417323
COL3A1	6.152663e-01	0.000000e+00	0.11023622
COL1A1	6.319175e-01	0.000000e+00	0.09842520
SPARC	3.917267e-01	0.000000e+00	0.09448819
COL12A1	3.950541e-01	0.000000e+00	0.09055118
LUM	5.480025e-01	0.000000e+00	0.07086614
HLA-B	3.074343e-01	5.306866e-14	0.18110236
FXYD3	2.904941e-01	1.133395e-12	0.12204724
SPINT2	2.877020e-01	2.575599e-12	0.13779528
VPS29	2.543144e-01	3.104517e-11
RPL29	2.672246e-01	7.284454e-11	0.11811024
COL11A1	2.506196e-01	2.393161e-10
PPP1R1B	2.536947e-01	1.376844e-09	0.12992126
GLI4	1.656519e-01	2.136701e-09
WDR74	1.873367e-01	2.814795e-09
CCL21	2.177889e-01	7.604341e-09
CST4	2.333830e-01	3.708827e-08	0.07086614
BCR	7.056876e-02	5.785273e-08
RPL36	2.246329e-01	1.166241e-07	0.07874016
RPS9	2.240148e-01	1.351871e-07	0.08661417
NBAS	1.734584e-01	1.351871e-07
PRRX1	2.228438e-01	1.362810e-07	0.06692913
GAPDH	2.235805e-01	1.598619e-07	0.07480315
FGB	2.146163e-01	2.153946e-07
SULF1	2.142617e-01	2.452584e-07	0.06692913
HTRA1	2.174906e-01	3.463353e-07	0.07480315
ARHGEF16	1.553910e-01	4.464729e-07
MMP11	2.152796e-01	4.790737e-07	0.07480315
COL5A1	2.109804e-01	5.978739e-07	0.07874016
STAB1	1.933309e-01	6.940248e-07
COL6A2	2.109510e-01	6.967438e-07	0.09055118
UQCC3	1.345461e-01	8.871060e-07
CXCL10	1.940590e-01	1.229954e-06
NES	1.592449e-01	1.308038e-06
DPM3	1.989865e-01	1.412817e-06
PRPF40A	8.061351e-02	1.440282e-06
COL5A2	2.039733e-01	2.235421e-06	0.08661417
FCGR3A	2.008565e-01	2.329005e-06	0.07874016
RPS18	1.986758e-01	4.776119e-06	0.10629921
TTI1	1.684035e-01	5.299622e-06
COL16A1	1.912715e-01	7.384095e-06	0.07086614
C1QA	1.871466e-01	7.384095e-06	0.06692913
BCAP31	1.827874e-01	7.581186e-06
TSPAN13	1.957354e-01	7.706911e-06	0.09055118
PDLIM7	1.859702e-01	7.706911e-06
TSNAX	1.883320e-01	9.744267e-06	0.06299213
ZBTB4	1.765398e-01	1.042669e-05
FRMD8	1.702161e-01	1.201846e-05
COL6A3	1.868431e-01	1.295976e-05	0.07874016
C18orf32	1.318807e-01	1.417526e-05
ELF1	1.362489e-01	1.862130e-05
RPS11	1.829700e-01	2.615831e-05	0.07086614
LRG1	1.766239e-01	2.796618e-05
PFN1	1.833619e-01	3.325344e-05	0.08267717
CD24	1.803838e-01	3.416144e-05	0.07874016
RPS14	1.733889e-01	3.816635e-05
TMSB4X	1.831747e-01	3.863800e-05	0.13779528
FAM168B	1.652399e-01	4.838859e-05
PLD3	1.689969e-01	4.838859e-05
RPL37A	1.765803e-01	5.234917e-05	0.06692913
SELM	1.764059e-01	5.696163e-05	0.06299213
HBS1L	1.727344e-01	6.423820e-05
RPLP1	1.770364e-01	7.353643e-05	0.11417323
PIP	1.683022e-01	7.353643e-05	0.06692913
BUB3	1.643086e-01	7.385445e-05
CHD2	1.648748e-01	7.596150e-05
COA5	1.638615e-01	7.596150e-05
TUBA1B	1.760690e-01	7.740523e-05	0.14566929
CTHRC1	1.759433e-01	7.740523e-05	0.07086614
PALLD	1.729316e-01	8.191864e-05	0.05118110
APOD	1.589721e-01	8.191864e-05
CPE	1.733898e-01	9.302913e-05	0.07480315
MYL9	1.732295e-01	9.391233e-05	0.07086614
PDLIM4	1.640034e-01	1.014071e-04
ERBB2	1.734094e-01	1.030525e-04	0.10236220
MAD2L1	1.432041e-01	1.142854e-04
GLIS2	1.690080e-01	1.194302e-04
PPOX	1.297917e-01	1.209814e-04
ZBED1	1.583416e-01	1.322630e-04
RPL30	1.708417e-01	1.391976e-04	0.10629921
LRRC58	1.368157e-01	1.810234e-04
ADAMTS2	1.645135e-01	1.828872e-04	0.07480315
TRPC4AP	1.645473e-01	2.086415e-04	0.05905512
CDV3	1.638801e-01	2.118605e-04	0.06692913
COG3	1.303339e-01	2.247677e-04
GJB2	1.293541e-01	2.247677e-04
TAGLN2	1.645519e-01	2.637787e-04	0.12992126
ZFHX3	1.575105e-01	2.941004e-04
SQLE	1.615929e-01	3.081725e-04	0.07086614
C4B	1.634856e-01	3.106914e-04	0.10236220
GLB1L2	1.298975e-01	3.241343e-04
CTSD	1.601743e-01	3.667779e-04	0.09842520
GSS	1.556533e-01	3.667779e-04	0.07874016
ATXN7	1.487369e-01	3.702006e-04
ABCA2	1.069132e-01	3.943272e-04
PSMC2	1.482407e-01	3.943377e-04
HLA-DRB1	1.562746e-01	4.046306e-04
LRRC15	1.559163e-01	4.064674e-04	0.05118110
ATN1	1.547885e-01	4.681711e-04	0.05118110
RPS27	1.586780e-01	4.738702e-04	0.08267717
FTL	1.584940e-01	4.920175e-04	0.10629921
CERS2	1.542888e-01	5.613727e-04	0.05118110
GINM1	1.460526e-01	5.895962e-04
LDHB	1.562638e-01	5.895962e-04
RAP2C	1.533832e-01	6.186663e-04	0.07480315
UQCRFS1	1.530863e-01	6.951376e-04	0.05905512
HLA-E	1.355020e-01	7.194739e-04
TSG101	1.398109e-01	7.307803e-04
PSME4	1.379090e-01	7.634134e-04
PRRC2A	1.485282e-01	7.806738e-04	0.05511811
ZNF37A	1.133761e-01	8.496744e-04
KRT18	1.481974e-01	9.051350e-04	0.07480315
COX6B1	1.479068e-01	9.051350e-04	0.06299213
DCN	1.519551e-01	9.365711e-04	0.10236220
RPL41	1.523762e-01	9.365711e-04	0.09055118
HSP90AA1	1.522121e-01	9.475360e-04	0.13779528
TMSB10	1.512765e-01	9.758323e-04	0.10236220
APOE	1.500346e-01	9.878882e-04	0.05118110
MON2	1.421353e-01	9.878882e-04
SLMO2	1.464333e-01	1.012871e-03	0.05118110
RPL28	1.399453e-01	1.014460e-03
ATP5B	1.494694e-01	1.061075e-03
TAP1	1.482586e-01	1.100030e-03	0.06692913
RAB14	1.413222e-01	1.100058e-03
MMP2	1.474995e-01	1.202441e-03	0.05905512
PPFIA3	6.591899e-02	1.314565e-03
VIM	1.463155e-01	1.315554e-03	0.13779528
DUSP1	1.424530e-01	1.315554e-03	0.05511811
FAM134A	9.576611e-02	1.394978e-03
RPS27A	1.477344e-01	1.402054e-03	0.10629921
C1R	1.441331e-01	1.470995e-03	0.06692913
RPS19	1.448535e-01	1.483993e-03	0.06692913
C1S	1.449737e-01	1.616812e-03	0.07086614
PRSS8	1.406898e-01	1.621052e-03	0.06299213
SLC25A32	1.409909e-01	1.633522e-03
S100A10	1.447652e-01	1.659811e-03	0.08661417
SCNN1A	1.425406e-01	1.697576e-03
HS6ST1	1.438604e-01	1.737352e-03	0.06692913
LYZ	1.422012e-01	1.737352e-03	0.05118110
SZRD1	1.385502e-01	1.737352e-03	0.05118110
CD52	1.250768e-01	1.737352e-03
DR1	1.385797e-01	1.737352e-03
ATP6V0C	1.422572e-01	1.869999e-03	0.07086614
CAPZA2	1.417405e-01	1.869999e-03
NAPA	1.360629e-01	1.917431e-03
RPLP2	1.436660e-01	1.952418e-03	0.11023622
ARID3A	1.018883e-01	2.049444e-03
AHSA1	1.359644e-01	2.064752e-03
C3	1.387919e-01	2.181515e-03
LAPTM5	1.310936e-01	2.181515e-03
VAPA	1.164128e-01	2.213665e-03
CLEC3A	1.359938e-01	2.220830e-03	0.07480315
RPL3	1.405903e-01	2.220830e-03	0.05511811
SCAND1	1.406250e-01	2.220830e-03	0.05118110
CTSK	1.385348e-01	2.273312e-03	0.06692913
TIMP3	1.401182e-01	2.308152e-03	0.06692913
LIMS1	1.333676e-01	2.407747e-03	0.07480315
ERLIN2	1.357069e-01	2.407747e-03
UBE3A	1.371802e-01	2.454475e-03
TSC22D3	1.372354e-01	2.514696e-03	0.05118110
F11R	1.371640e-01	2.529645e-03	0.07086614
UBA52	1.366256e-01	2.529645e-03	0.07086614
EEF1A1	1.399558e-01	2.610038e-03	0.12204724
GPX4	1.312199e-01	2.648700e-03	0.05511811
AGR2	1.346227e-01	2.660756e-03
ALDOA	1.372832e-01	2.660756e-03
CSNK1G2	1.289164e-01	2.822502e-03
DUSP10	1.128667e-01	2.888876e-03
MBD6	1.269339e-01	2.952375e-03
CD68	1.351482e-01	3.091359e-03	0.05118110
ISCA1	1.301594e-01	3.091359e-03
SCD	1.365353e-01	3.130731e-03	0.08267717
SFRP2	1.340498e-01	3.443756e-03	0.06692913
SYAP1	1.348066e-01	3.443756e-03
CAD	1.237675e-01	3.594285e-03
MAOB	1.312252e-01	3.754982e-03
AFTPH	1.325792e-01	4.040826e-03	0.05511811
LATS1	1.305748e-01	4.117567e-03	0.06692913
FSTL1	1.296436e-01	4.117567e-03
FZD8	1.270053e-01	4.117567e-03
STX7	1.298659e-01	4.117567e-03
CXCL9	1.250423e-01	4.183158e-03
CISD3	1.320643e-01	4.266723e-03	0.06692913
SRCIN1	1.169091e-01	4.318143e-03
CBWD1	1.294900e-01	4.517041e-03
AGR3	1.305523e-01	4.538441e-03	0.06692913
APLP2	1.170617e-01	4.547622e-03
CXCL17	1.323819e-01	4.644350e-03	0.06299213
SPP1	1.296258e-01	4.720165e-03	0.07480315
ARHGEF11	1.231540e-01	5.091059e-03
CCND3	1.141046e-01	5.405930e-03
SLC16A3	1.199795e-01	5.405930e-03
UBE2K	4.000367e-02	5.405930e-03
ZNF768	9.574770e-02	5.405930e-03
OLFML2B	1.261256e-01	5.468718e-03	0.06299213
MMP13	1.239551e-01	5.564947e-03
MAPKAP1	1.126761e-01	5.666280e-03
MALAT1	1.288062e-01	5.672283e-03	0.06692913
GRHL1	1.000084e-01	5.814331e-03
LARP4	1.275679e-01	5.814331e-03
CIPC	1.236333e-01	5.907148e-03
OBFC1	1.054417e-01	5.907148e-03
IGLL5	1.169130e-01	6.004925e-03	0.05511811
SLC17A5	1.027994e-01	6.115983e-03
HGSNAT	1.236577e-01	6.137145e-03	0.05905512
ACTN4	1.264798e-01	6.137145e-03
GOLPH3L	1.010198e-01	6.174976e-03
KIF3B	1.122912e-01	6.189838e-03
MAPK14	1.196221e-01	6.189838e-03
COL5A3	1.246995e-01	6.248824e-03
ISG15	1.272927e-01	6.633315e-03
SAP30BP	1.053962e-01	6.665553e-03
PAK4	1.218938e-01	6.695679e-03	0.06299213
RHOG	1.161303e-01	6.722698e-03
ZDHHC9	1.190385e-01	6.853692e-03
FOXP4	8.711907e-02	6.960422e-03
EPCAM	1.265586e-01	6.961136e-03	0.05905512
UROD	1.209343e-01	6.961136e-03
PLEC	1.153056e-01	7.029336e-03
RPL10A	1.194709e-01	7.406325e-03	0.06299213
COPS8	1.179353e-01	7.409709e-03
TMEM237	1.001794e-01	7.577252e-03
LAP3	1.246979e-01	7.592807e-03
SCPEP1	1.021875e-01	7.812200e-03
DPYSL3	1.238600e-01	7.903654e-03	0.05905512
PRDX2	1.235312e-01	7.916594e-03	0.05905512
SERTAD3	1.225532e-01	8.079346e-03
HNRNPA1L2	1.119091e-01	8.295768e-03
TOR3A	1.105541e-01	8.556237e-03
CNN2	1.188868e-01	9.368757e-03	0.05118110
FBXO31	3.146354e-02	9.368757e-03
EIF5AL1	1.184133e-01	9.410996e-03
LARS	8.311540e-02	9.420832e-03
CFL1	1.232800e-01	9.601245e-03	0.06692913
ZNF146	1.174990e-01	9.725396e-03
ACVR1	1.158028e-01	9.794995e-03
HLA-DRA	1.211263e-01	9.794995e-03
TUFT1	1.034413e-01	1.002348e-02
AGT	1.203533e-01	1.008491e-02	0.07086614
CLDN7	1.059943e-01	1.017462e-02
MGP	1.224832e-01	1.026501e-02	0.09055118
PAF1	1.119939e-01	1.061673e-02
RAD21	1.213630e-01	1.061673e-02
FMOD	1.114438e-01	1.086997e-02
MAFB	1.202842e-01	1.099854e-02	0.05511811
WDR26	1.193615e-01	1.099854e-02
CD74	1.205213e-01	1.142444e-02	0.05905512
RPLP0	1.205942e-01	1.142444e-02	0.05905512
IGFBP5	1.163091e-01	1.142444e-02	0.05511811
C9orf91	1.069872e-01	1.142444e-02
PIGM	1.019280e-01	1.191668e-02
AZGP1	1.200413e-01	1.197817e-02	0.05118110
TIMM23	1.111768e-01	1.199623e-02
TXNRD2	1.149815e-01	1.205038e-02
MYH11	1.097578e-01	1.231514e-02
BCAS1	1.064810e-01	1.240247e-02
WFDC2	1.183753e-01	1.289372e-02	0.06692913
OSBPL2	1.010768e-01	1.289372e-02
PHKB	9.537883e-02	1.302593e-02
SNX14	1.069335e-01	1.334672e-02
RFTN1	1.140142e-01	1.364422e-02
TMEM208	9.791462e-02	1.381100e-02
AC113404.1	1.137667e-01	1.410952e-02
GPC3	1.155694e-01	1.410952e-02
P3H1	9.856509e-02	1.410952e-02
NFKBIA	1.160979e-01	1.428204e-02	0.05511811
SLC2A1	1.102717e-01	1.448956e-02	0.05511811
TRUB1	1.029786e-01	1.448956e-02
RPL10	1.165971e-01	1.471661e-02	0.06299213
CHMP2A	1.155215e-01	1.471661e-02	0.05118110
DYNC1LI1	1.118724e-01	1.471661e-02
MFSD6	1.049973e-01	1.471661e-02
SPIDR	8.880867e-02	1.471661e-02
ERGIC3	1.156035e-01	1.484363e-02	0.06692913
RALGAPB	1.151954e-01	1.493615e-02
EXD2	1.094177e-01	1.516779e-02
PEG10	1.113020e-01	1.516779e-02
SDHAF1	1.068449e-01	1.516779e-02
GRB7	1.149194e-01	1.529380e-02
ORC6	9.932947e-02	1.529380e-02
PLGRKT	1.136906e-01	1.529380e-02
SLC39A7	3.436412e-02	1.529380e-02
SUPT6H	9.745407e-02	1.529380e-02
SFRP4	1.137699e-01	1.562410e-02
COL6A1	1.137555e-01	1.570152e-02	0.05118110
PMEPA1	1.126365e-01	1.603708e-02
ZNF544	1.064624e-01	1.626072e-02
GYG1	9.129694e-02	1.635165e-02
AP2M1	1.139670e-01	1.733349e-02
GRAMD1A	1.141226e-01	1.774950e-02	0.07086614
RPL11	1.143982e-01	1.782613e-02	0.06692913
CHAMP1	1.097482e-01	1.782613e-02
YY1AP1	1.065033e-01	1.805662e-02
ANKRD28	8.883543e-02	1.814030e-02
HMGN3	1.107895e-01	1.830828e-02
LRRC10B	9.751611e-02	1.890219e-02
UTP18	7.168816e-02	1.890219e-02
RIPK1	1.116483e-01	1.901868e-02	0.05905512
TROVE2	1.095406e-01	1.901868e-02
DNAJC10	1.076109e-01	1.939504e-02	0.05905512
ASNA1	1.071249e-01	1.939504e-02
GOLGA7	1.056720e-01	1.939504e-02
VPS53	1.043831e-01	1.950465e-02
FBXL5	1.111705e-01	1.951268e-02
AHNAK	1.103586e-01	1.968246e-02
ATG10	9.527621e-02	1.982803e-02
CLEC11A	8.244041e-02	1.982803e-02
KRT19	1.102498e-01	1.983389e-02
MLEC	1.022923e-01	2.015220e-02
TMEM120A	1.064498e-01	2.021524e-02
MAF	1.105658e-01	2.029683e-02	0.05905512
MGRN1	7.852378e-02	2.029683e-02
JCHAIN	1.100684e-01	2.125471e-02	0.05905512
HIPK2	1.067348e-01	2.135626e-02
CPQ	9.286943e-02	2.140316e-02
GGCT	1.082599e-01	2.157232e-02	0.05511811
ACTR3	1.063189e-01	2.157232e-02
CDC42SE2	1.076835e-01	2.157232e-02
PEX1	1.029957e-01	2.157232e-02
SLPI	7.927072e-02	2.181970e-02
PRRG4	1.012737e-01	2.183418e-02
RAB35	8.013481e-02	2.189154e-02
GIPC1	8.057317e-02	2.280594e-02
RPL27A	1.075321e-01	2.284660e-02	0.06299213
NBEAL1	1.100741e-01	2.290157e-02	0.07874016
LCP1	1.049200e-01	2.295831e-02
MRPL13	1.081090e-01	2.319280e-02	0.05118110
MNT	1.049033e-01	2.319280e-02
PMVK	9.764411e-02	2.343921e-02
CAV1	1.041492e-01	2.360558e-02
MTR	1.031052e-01	2.423159e-02	0.09448819
SEPHS2	1.081871e-01	2.423159e-02
NVL	1.040494e-01	2.434124e-02
EIF5B	1.000473e-01	2.440925e-02
SLC12A4	8.946273e-02	2.471422e-02
PCBP2	1.046296e-01	2.476505e-02
ZDHHC24	9.622041e-02	2.481558e-02
RCC2	1.020992e-01	2.528392e-02
GNA13	1.037190e-01	2.531082e-02
MTRNR2L12	1.081470e-01	2.554082e-02	0.09448819
ATP6V1F	1.048539e-01	2.554082e-02
EDNRA	1.032917e-01	2.554082e-02
NDUFB10	1.057223e-01	2.554082e-02
HSPA8	1.073658e-01	2.604782e-02	0.11417323
ALDH16A1	8.870006e-02	2.604782e-02
KIAA0907	8.318868e-02	2.604782e-02
RPS5	1.080850e-01	2.605265e-02	0.07086614
HIC1	9.934417e-02	2.640639e-02
NFAT5	1.012167e-01	2.676613e-02
NCS1	1.016458e-01	2.685448e-02
TSC2	9.676117e-02	2.687301e-02	0.05118110
ACBD3	1.026863e-01	2.687301e-02
ENG	1.038377e-01	2.687301e-02
CD63	1.072223e-01	2.691346e-02	0.08267717
B4GALT1	1.052641e-01	2.691346e-02	0.05905512
S100A4	9.833393e-02	2.743001e-02
COTL1	1.051785e-01	2.774828e-02
ISM1	1.012440e-01	2.787858e-02
CHMP1A	1.054993e-01	2.808591e-02	0.05118110
ASCC3	9.992804e-02	2.808591e-02
DCAF7	9.572957e-02	2.808591e-02
DAZAP1	1.005838e-01	2.813372e-02
CMPK1	1.023778e-01	2.849795e-02
ZBTB7A	9.254209e-02	2.855141e-02
ZBTB37	5.891721e-02	2.928385e-02
ANTXR1	1.043604e-01	2.990925e-02
CYFIP1	1.033839e-01	2.995525e-02
HNRNPH3	1.032917e-01	2.995525e-02
SERP1	1.017297e-01	2.995525e-02
DDX18	1.010093e-01	3.026826e-02
FNDC3B	1.025294e-01	3.026826e-02
RBM12	1.009399e-01	3.073551e-02
H2AFZ	1.048645e-01	3.092369e-02	0.05905512
NAAA	1.002837e-01	3.119876e-02	0.05118110
TXNL1	9.703047e-02	3.137007e-02
ENSA	1.034879e-01	3.163680e-02	0.05511811
CD99	1.045442e-01	3.184276e-02
STARD10	1.013687e-01	3.219093e-02	0.05118110
CTSB	1.015777e-01	3.219991e-02
EEF1D	1.020768e-01	3.226173e-02	0.06692913
FAP	9.982492e-02	3.226173e-02	0.06299213
MAL2	1.005415e-01	3.229151e-02
ZFP36	1.036494e-01	3.274328e-02
COL8A1	9.872374e-02	3.311395e-02
DRG2	8.964210e-02	3.346332e-02
RPL7A	1.040715e-01	3.366751e-02	0.07874016
IQGAP1	1.018030e-01	3.366751e-02
ZBTB11	9.831469e-02	3.366751e-02
HLA-C	1.040246e-01	3.390575e-02	0.09448819
MT2A	1.025251e-01	3.401529e-02	0.05905512
RPS3A	1.036849e-01	3.410756e-02	0.08267717
RBM39	1.035342e-01	3.432527e-02	0.07874016
ATP5G1	9.538197e-02	3.435470e-02
CD55	9.798000e-02	3.435470e-02
RNF149	1.012574e-01	3.452856e-02
RPL5	1.027380e-01	3.464548e-02	0.05118110
DSN1	1.009491e-01	3.534665e-02
SDC1	1.005617e-01	3.553194e-02	0.06299213
ACADS	4.851165e-02	3.631835e-02
SNRPD3	9.004608e-02	3.631835e-02
POM121	7.321896e-02	3.658880e-02
LDLR	9.457262e-02	3.748807e-02
RNF2	7.774359e-02	3.754680e-02
RPS10	1.009621e-01	3.971528e-02	0.08661417
SLC2A3	9.368579e-02	3.991683e-02
TTC3	9.833418e-02	3.991683e-02
RTN4	1.008687e-01	4.149299e-02	0.09055118
C14orf1	9.130445e-02	4.156456e-02
RPS8	9.903620e-02	4.161222e-02
EIF5A	9.849204e-02	4.171102e-02
SUPT5H	9.820479e-02	4.198596e-02	0.05118110
EIF2S2	9.883445e-02	4.220081e-02
EFNA1	9.452602e-02	4.234927e-02
CHD4	8.459267e-02	4.296838e-02
RAB3GAP2	9.022161e-02	4.299462e-02
CBR1	9.728027e-02	4.302038e-02
ALDH3A2	6.263845e-02	4.304719e-02
PDZK1	9.184585e-02	4.328318e-02
ELMO3	7.342140e-02	4.464598e-02
XAB2	9.297201e-02	4.507167e-02
UBE2G1	9.302249e-02	4.518302e-02
CTDSP2	9.760852e-02	4.539891e-02
RPL13A	9.845100e-02	4.561168e-02	0.07480315
CUL9	7.138205e-02	4.599260e-02
SEMA3C	9.718655e-02	4.607728e-02
HNRNPR	9.605993e-02	4.610243e-02
ZNF562	8.293780e-02	4.673720e-02
SNX9	9.417059e-02	4.727460e-02
KIAA0196	8.654831e-02	4.854979e-02
PHLDA2	9.409595e-02	4.854979e-02
MSL1	9.826983e-02	4.867204e-02	0.08661417
IGFBP7	9.556431e-02	4.886346e-02	0.05118110
PNMT	8.548482e-02	4.916636e-02
CXCL14	9.763105e-02	4.917368e-02	0.06299213
RAB3GAP1	8.874215e-02	4.917368e-02
SHISA4	7.530501e-02	4.917368e-02
IDI1	9.396374e-02	5.007430e-02
SLC39A1	9.540772e-02	5.007430e-02
MAPK13	8.315484e-02	5.049910e-02
PLXNB2	9.058815e-02	5.052550e-02
METRN	9.463448e-02	5.150053e-02
RNF217	9.410048e-02	5.165796e-02
PXMP4	9.111930e-02	5.166806e-02
EBF4	9.150610e-02	5.178972e-02
CNIH1	9.551472e-02	5.181237e-02
SKIL	9.111465e-02	5.181237e-02
TTLL12	8.577596e-02	5.181237e-02
OSTM1	9.198669e-02	5.264726e-02
PRKCI	8.840738e-02	5.359920e-02
C9orf16	9.010087e-02	5.379330e-02
LAMC2	9.038769e-02	5.412994e-02
RPS21	9.538888e-02	5.439495e-02
OCIAD2	8.681873e-02	5.461150e-02
TMBIM6	9.491360e-02	5.463473e-02
GPR160	9.403028e-02	5.481129e-02
DCAF4	9.442797e-02	5.650194e-02
MORF4L2	8.606862e-02	5.657206e-02
NMRK1	9.124394e-02	5.715657e-02
ATP5J2	9.198324e-02	5.885403e-02
DSE	9.255618e-02	5.949964e-02
ZNF148	8.396501e-02	5.963596e-02
ID1	9.016392e-02	6.084774e-02
ARPC3	9.075580e-02	6.167286e-02
C4A	9.413040e-02	6.274277e-02
GSTO1	9.106784e-02	6.274277e-02
UAP1	9.145840e-02	6.274277e-02
RPS3	9.340712e-02	6.335957e-02	0.08267717
PCBP1	9.164481e-02	6.370861e-02
MT1G	8.738451e-02	6.373559e-02
RPL34	9.317855e-02	6.373559e-02
CREBL2	5.046852e-02	6.416623e-02
LRPAP1	9.237528e-02	6.416623e-02
MZT1	9.093700e-02	6.416623e-02
LTBP2	9.046503e-02	6.455715e-02
MYADM	9.050664e-02	6.498856e-02
TOR1AIP1	8.724087e-02	6.570637e-02
RGS12	7.452167e-02	6.638123e-02
NAP1L1	9.176958e-02	6.725738e-02
NPHP3	8.487427e-02	6.725738e-02
HNRNPA2B1	9.115100e-02	6.733011e-02
LAMTOR3	8.434976e-02	6.780219e-02
STMN1	9.039178e-02	6.780219e-02
SLC39A6	9.085267e-02	6.790505e-02
RAP1B	9.081158e-02	6.799915e-02
TADA2A	8.811679e-02	6.904962e-02
DICER1	8.961448e-02	6.912198e-02
ANXA2	9.146173e-02	6.949532e-02
SNRPB2	8.712447e-02	6.998575e-02
HSH2D	4.581674e-02	7.059456e-02
HERPUD1	9.107961e-02	7.060139e-02
COX6C	9.125249e-02	7.088592e-02
CUL4A	8.895841e-02	7.088592e-02
RPL18A	9.036696e-02	7.088592e-02
SFT2D2	7.918522e-02	7.348761e-02
MAGT1	7.585493e-02	7.350928e-02
KIF22	7.925951e-02	7.472425e-02
FRMD6	7.318228e-02	7.507301e-02
BTBD6	8.668265e-02	7.537661e-02
NDUFA7	8.890748e-02	7.569965e-02
PSMD3	8.993022e-02	7.569965e-02
BSG	8.924564e-02	7.582418e-02
CCDC80	8.592396e-02	7.738879e-02
WASF2	8.785296e-02	7.796910e-02
ARL2	8.229082e-02	7.905405e-02
ELL2	8.546142e-02	7.905405e-02
RPUSD3	6.976617e-02	7.906939e-02
UQCR10	7.525524e-02	7.928449e-02
GGT7	7.304638e-02	7.967751e-02
RABAC1	8.676238e-02	7.986209e-02
SEMA3F	8.630879e-02	8.014711e-02
TRAFD1	8.302834e-02	8.192582e-02
FAM89B	8.308209e-02	8.209677e-02
MUC1	8.901703e-02	8.261348e-02
NDUFA11	8.433329e-02	8.324407e-02
FKBP1C	6.818536e-02	8.407199e-02
PAPSS1	8.369672e-02	8.407199e-02
GOLGA4	8.650262e-02	8.423927e-02
RANBP1	7.914288e-02	8.493433e-02
AR	8.151736e-02	8.568148e-02
MTRNR2L1	8.307227e-02	8.605671e-02	0.09448819
COPS5	8.443619e-02	8.633317e-02
PTPRF	8.191003e-02	8.663120e-02
ECHDC3	8.385646e-02	8.669045e-02
EGR2	7.157725e-02	8.733820e-02
ERLEC1	7.474735e-02	8.778246e-02
KARS	7.828160e-02	8.806209e-02
CYP1B1	8.178009e-02	8.954481e-02
MBNL1	7.192951e-02	9.023562e-02
RAB22A	8.623465e-02	9.023562e-02
ANKRD30A	4.675536e-02	9.056412e-02
MTX2	8.482545e-02	9.056412e-02
PRKRA	5.869908e-02	9.056412e-02
SNRPD1	8.296505e-02	9.056412e-02
MESDC2	8.028952e-02	9.163724e-02
VPS25	8.425807e-02	9.195007e-02
WWTR1	8.315832e-02	9.195007e-02
CCT7	8.374308e-02	9.214814e-02
TMED10	8.645670e-02	9.332860e-02
MRPL23	8.525355e-02	9.428342e-02
TNRC6B	8.098254e-02	9.428342e-02
RECQL5	7.904369e-02	9.478554e-02
AREG	6.420203e-02	9.527303e-02
CBX3	8.600674e-02	9.527303e-02
MRPL45	8.483795e-02	9.527303e-02
NSA2	8.346812e-02	9.527303e-02
PPDPF	8.411513e-02	9.527303e-02
NRP2	7.499611e-02	9.545229e-02
PTGDS	7.820551e-02	9.545229e-02
DNAJC21	7.812219e-02	9.622405e-02
RPS17	8.621155e-02	9.629887e-02
SSBP1	8.287491e-02	9.686380e-02
IGF2	8.458837e-02	9.730979e-02
RMDN3	8.146103e-02	9.730979e-02
UBN2	7.743861e-02	9.730979e-02
GRINA	8.142944e-02	9.788954e-02
LGMN	8.208569e-02	9.950570e-02
ITPK1	8.243672e-02	9.959382e-02
FDX1L	7.983633e-02	1.000183e-01
MIF	8.475252e-02	1.002809e-01
TRIM29	6.407259e-02	1.002809e-01
C1D	8.162406e-02	1.030447e-01
TCEB3	7.876467e-02	1.035163e-01
TPT1	8.451753e-02	1.042541e-01
PREX1	7.467628e-02	1.055378e-01
SLC25A6	8.280397e-02	1.055378e-01
SNRPF	7.810590e-02	1.067843e-01
ARFGAP3	8.109126e-02	1.071417e-01
CNIH4	7.778709e-02	1.071417e-01
FAM103A1	8.150630e-02	1.071417e-01
PDGFRB	6.992614e-02	1.075775e-01
C20orf24	7.859448e-02	1.078539e-01
LRFN3	3.599818e-02	1.081367e-01
MKL1	7.097072e-02	1.092150e-01
MRPL14	7.743387e-02	1.092478e-01
MED1	8.210147e-02	1.097253e-01
SCGB3A1	7.872347e-02	1.097253e-01
TP53INP2	8.297708e-02	1.097253e-01
FAM177B	7.742231e-02	1.099156e-01
ACVRL1	7.649250e-02	1.100231e-01
BGN	8.242594e-02	1.100231e-01
FADD	7.525675e-02	1.100231e-01
FAM193B	6.908444e-02	1.100231e-01
SH3BGRL	8.284788e-02	1.100231e-01
IFRD1	7.308706e-02	1.105172e-01
GLIPR2	8.088794e-02	1.105512e-01
PRRX2	6.481877e-02	1.112279e-01
MTRNR2L8	8.286549e-02	1.116841e-01
NREP	7.472727e-02	1.132516e-01
RAC2	7.894540e-02	1.134918e-01
TNPO1	7.419564e-02	1.144492e-01
TBL1XR1	7.634938e-02	1.158287e-01
TIMP2	8.162301e-02	1.165716e-01
PPP2R2A	6.015956e-02	1.169565e-01
RPL21	8.212861e-02	1.169565e-01
GALNT14	7.512578e-02	1.170780e-01
RNF144A	7.797714e-02	1.177687e-01
ATP6V1G1	8.021708e-02	1.179405e-01
BMPR2	6.627908e-02	1.182088e-01
CBWD2	8.107181e-02	1.182905e-01
LAIR1	7.021163e-02	1.186139e-01
FBXO32	7.766602e-02	1.186307e-01
GTF2I	8.104024e-02	1.189955e-01
DSP	6.587265e-02	1.194148e-01
MOB3A	6.590405e-02	1.203772e-01
PSMD6	4.524195e-02	1.213322e-01
SCAMP4	7.961064e-02	1.214147e-01
POP7	6.919733e-02	1.219747e-01
ST6GALNAC4	7.915091e-02	1.220187e-01
ECM1	7.764571e-02	1.235598e-01
MTOR	7.395231e-02	1.235598e-01
MUCL1	7.776138e-02	1.253845e-01
CDH11	7.561644e-02	1.254544e-01
DNAJC19	7.151666e-02	1.256996e-01
MBD1	7.472468e-02	1.259000e-01
PROM2	7.917346e-02	1.263582e-01
TRAPPC4	7.540974e-02	1.289425e-01
SPATA20	6.775276e-02	1.308602e-01
ASPN	7.513352e-02	1.313705e-01
BIRC3	7.452694e-02	1.313705e-01
TM9SF2	7.894195e-02	1.316535e-01
PSME2	7.916153e-02	1.324634e-01
DUSP12	7.120985e-02	1.334612e-01
FBXL20	4.168950e-02	1.334612e-01
HEATR5B	6.784870e-02	1.334612e-01
MLF2	7.647319e-02	1.334612e-01
MT1X	7.695186e-02	1.334612e-01
NACA	7.956127e-02	1.334612e-01
SCAMP1	4.802780e-02	1.334612e-01
WDFY3	7.527556e-02	1.334612e-01
NIPBL	7.211978e-02	1.350633e-01
TNC	7.594721e-02	1.353465e-01
SON	7.836023e-02	1.361685e-01
ITGA11	6.723818e-02	1.361722e-01
CYB5R3	3.990171e-02	1.364869e-01
DRAM2	6.823437e-02	1.374186e-01
DGKZ	7.303994e-02	1.379375e-01
SPOPL	7.744282e-02	1.380125e-01
ERGIC1	4.704903e-02	1.388556e-01
H2AFJ	7.630174e-02	1.388556e-01
ZNF783	7.094229e-02	1.400401e-01
P3H4	6.283107e-02	1.407431e-01
ECI2	7.704929e-02	1.410039e-01
MAGEH1	7.362782e-02	1.411664e-01
VMP1	7.839463e-02	1.411664e-01
PPP1CC	7.638998e-02	1.417446e-01
C9orf41	6.806746e-02	1.424386e-01
RRM1	7.617454e-02	1.431073e-01
ATP5E	7.785910e-02	1.449050e-01
TPM1	7.468560e-02	1.461495e-01
TCTN3	7.572407e-02	1.473779e-01
FLAD1	6.842974e-02	1.495191e-01
MBOAT7	6.908666e-02	1.495191e-01
PPM1B	6.398139e-02	1.495191e-01
OGFRL1	6.962047e-02	1.509792e-01
SRI	7.217364e-02	1.520392e-01
AEBP1	7.634312e-02	1.537177e-01
LHFPL2	7.387668e-02	1.545180e-01
IFITM3	7.545064e-02	1.548977e-01
PA2G4	7.441576e-02	1.548977e-01
SLC52A2	7.373509e-02	1.548977e-01
AIG1	7.465885e-02	1.550831e-01
GSDMB	6.595937e-02	1.550831e-01
DST	7.498725e-02	1.580416e-01
MCEE	7.351616e-02	1.583059e-01
YDJC	7.174341e-02	1.586673e-01
APH1A	7.414059e-02	1.595355e-01
NCKAP1	5.040604e-02	1.603870e-01
PLIN3	7.223568e-02	1.603870e-01
KIF5B	6.782173e-02	1.604471e-01
TCEAL1	6.855793e-02	1.610468e-01
GSR	7.061965e-02	1.614117e-01
DNM2	6.070972e-02	1.617590e-01
FAF2	7.019127e-02	1.617590e-01
LSR	7.575128e-02	1.617590e-01
ZNF626	6.989805e-02	1.626674e-01
NDUFA4	7.516611e-02	1.636915e-01
ADH5	7.369101e-02	1.641425e-01
CNDP2	7.247054e-02	1.647340e-01
QDPR	7.139127e-02	1.649539e-01
TINAGL1	6.357206e-02	1.652050e-01
XRN1	7.250862e-02	1.654496e-01
CLUH	7.226701e-02	1.654585e-01
CPOX	6.649410e-02	1.654614e-01
DLGAP4	6.988483e-02	1.654614e-01
FURIN	5.720262e-02	1.654614e-01
FYTTD1	7.217228e-02	1.654614e-01
HINT1	7.443258e-02	1.654614e-01
KIF13A	7.147360e-02	1.654614e-01
NPNT	7.193939e-02	1.654614e-01
REXO2	7.233537e-02	1.654614e-01
GCC2	6.968721e-02	1.659139e-01
PRDX3	7.366448e-02	1.669223e-01
MTHFR	7.018960e-02	1.671808e-01
RPL9	7.443713e-02	1.676204e-01
PSMD8	6.702651e-02	1.679790e-01
SLC25A46	7.254962e-02	1.681626e-01
TAF15	7.231618e-02	1.681626e-01
TFF3	7.290936e-02	1.682475e-01
NPC1	6.515046e-02	1.687944e-01
XBP1	7.354801e-02	1.687944e-01
EGR1	7.311030e-02	1.688995e-01
MAPK1	7.270701e-02	1.688995e-01
POMGNT1	7.118457e-02	1.688995e-01
RTN3	7.055293e-02	1.688995e-01
MFAP2	7.219250e-02	1.689587e-01
LYPLAL1	6.680953e-02	1.692298e-01
IRF1	7.130416e-02	1.696442e-01
GNB2L1	7.368351e-02	1.700050e-01
ITM2B	7.370489e-02	1.704961e-01
RPL39	7.109155e-02	1.705617e-01
ZNF395	5.849326e-02	1.709659e-01
RNF130	7.098883e-02	1.711591e-01
RPL35	7.354318e-02	1.711591e-01
ALDH3B2	6.660098e-02	1.717613e-01
ANKRD40	7.181318e-02	1.734422e-01
ACTN1	6.986689e-02	1.757576e-01
RSRC2	7.124114e-02	1.782379e-01
BASP1	7.065588e-02	1.782531e-01
ZFP36L2	7.169049e-02	1.790361e-01
PLA2G15	6.770715e-02	1.791716e-01
SLC38A2	7.278853e-02	1.794384e-01
ICA1	6.492640e-02	1.797243e-01
SPARCL1	7.129382e-02	1.797243e-01
MCM3	6.106490e-02	1.798367e-01
MMP14	7.214928e-02	1.802157e-01
PHTF2	6.960296e-02	1.803145e-01
SIAE	7.023768e-02	1.803145e-01
CASC4	6.436373e-02	1.838233e-01
DUT	6.956489e-02	1.838233e-01
CRISPLD2	6.794064e-02	1.842609e-01
HIF1A	6.956858e-02	1.842609e-01
RNF166	7.049246e-02	1.848086e-01
GNAI3	6.987538e-02	1.849232e-01
RPL35A	7.203206e-02	1.849820e-01
EFR3A	6.948996e-02	1.852893e-01
PDGFRA	7.009849e-02	1.852893e-01
ATP5EP2	7.218975e-02	1.866524e-01
G6PD	6.927544e-02	1.866524e-01
RAD23B	6.879848e-02	1.866524e-01
KIAA1468	5.966236e-02	1.876739e-01
FARSA	3.335491e-02	1.879144e-01
CEACAM6	6.677158e-02	1.884274e-01
HMGN2	7.025239e-02	1.901042e-01
MICAL2	6.180123e-02	1.916113e-01
NDUFAB1	6.738156e-02	1.916113e-01
ASS1	6.591947e-02	1.918171e-01
FAU	7.073933e-02	1.918171e-01
HNRNPA3	6.998090e-02	1.918171e-01
LRP6	6.658590e-02	1.918171e-01
MARCKS	7.033341e-02	1.918171e-01
PRKAR2A	6.973149e-02	1.918171e-01
RPL23A	7.040355e-02	1.918171e-01
VWF	6.830564e-02	1.918171e-01
YWHAZ	7.072333e-02	1.918171e-01
NOTCH2NL	6.470248e-02	1.931708e-01
SRD5A3	6.708750e-02	1.931708e-01
TBC1D10B	6.370927e-02	1.931708e-01
RPL15	6.905314e-02	1.935672e-01
POLR3H	6.541209e-02	1.956478e-01
ACSL3	6.774023e-02	1.959364e-01
CEBPD	6.748350e-02	1.965192e-01
HNRNPC	6.967534e-02	1.973853e-01
NOTCH1	6.749316e-02	1.973853e-01
GABARAPL2	6.881995e-02	1.979852e-01
ASAH1	6.934823e-02	1.981843e-01
C1GALT1C1	6.087926e-02	1.981843e-01
PGK1	6.943428e-02	1.981843e-01
SURF4	6.787539e-02	1.981843e-01
RPL12	6.930008e-02	1.984158e-01
UBE2L3	6.862034e-02	1.984158e-01
BROX	6.715329e-02	1.984627e-01
HOOK3	2.313032e-02	1.984627e-01
TNFAIP2	6.718750e-02	1.992732e-01
DNAJA1	6.790520e-02	1.997848e-01
HERC1	6.614185e-02	2.000437e-01
FAM91A1	6.916073e-02	2.004136e-01
AC012005.3	6.731824e-02	2.011654e-01
FAM63B	6.453411e-02	2.012899e-01
MAN1A1	6.713275e-02	2.018197e-01
DIS3	6.372653e-02	2.028714e-01
PSMA2	6.782595e-02	2.028714e-01
SOD2	6.845562e-02	2.028714e-01
LSP1	6.148997e-02	2.031464e-01
CH507-152C13.1	6.663671e-02	2.035521e-01
THY1	6.817520e-02	2.035521e-01
KRT17	6.745864e-02	2.043203e-01
MRPS14	5.661113e-02	2.049137e-01
INPP5J	5.355736e-02	2.050990e-01
RAD9A	6.788952e-02	2.055235e-01
COMMD3	6.830392e-02	2.056247e-01
PSMC6	6.817144e-02	2.056527e-01
BTF3L4	6.323250e-02	2.066309e-01
COPS2	6.707126e-02	2.066309e-01
EDF1	6.893617e-02	2.066309e-01
GTF2H5	6.647096e-02	2.066309e-01
NDUFA1	6.793990e-02	2.066309e-01
TXN	6.405016e-02	2.066309e-01
UPF1	6.495227e-02	2.066309e-01
UQCRC1	6.598593e-02	2.066309e-01
IFI44L	6.630040e-02	2.072769e-01
RAB20	6.425292e-02	2.074873e-01
COX11	6.274980e-02	2.075233e-01
IMPA2	4.323280e-02	2.090976e-01
LOXL2	6.613869e-02	2.090976e-01
RALY	6.728147e-02	2.090976e-01
SCCPDH	6.766946e-02	2.090976e-01
TOMM20	6.633477e-02	2.090976e-01
COX7C	6.813558e-02	2.092544e-01
LDHA	6.867002e-02	2.092544e-01
LTF	5.899639e-02	2.104291e-01
KRT14	6.506232e-02	2.109176e-01
PLBD1	6.303971e-02	2.109176e-01
TWF1	6.551840e-02	2.115073e-01
BAZ1A	6.555286e-02	2.115634e-01
KHSRP	5.122064e-02	2.115634e-01
MCFD2	6.544786e-02	2.115772e-01
ITIH2	5.806571e-02	2.116890e-01
LSM3	6.657799e-02	2.119244e-01
ARHGAP35	6.678444e-02	2.124876e-01
ETFA	6.453262e-02	2.124876e-01
LXN	6.393070e-02	2.124876e-01
TANC2	6.120402e-02	2.125359e-01
MTPN	6.682039e-02	2.132098e-01
RGS1	4.445903e-02	2.142231e-01
MYB	5.461071e-02	2.149228e-01
CD320	5.640267e-02	2.166481e-01
CHMP7	6.572934e-02	2.166481e-01
CYHR1	5.711195e-02	2.168468e-01
FCHO2	6.007132e-02	2.190805e-01
CYBRD1	6.529702e-02	2.197579e-01
GLB1	6.614987e-02	2.204932e-01
NOL9	6.248207e-02	2.204932e-01
RNF145	6.374711e-02	2.211336e-01
ANKRD46	6.243309e-02	2.235372e-01
PARP14	6.517131e-02	2.235372e-01
HIPK3	6.516398e-02	2.235943e-01
LARP4B	6.454851e-02	2.243766e-01
ZNF512B	6.422405e-02	2.243766e-01
CDK2	6.535576e-02	2.247686e-01
ZC3H15	6.286227e-02	2.248010e-01
LMNB1	6.139041e-02	2.262381e-01
ACTB	6.613791e-02	2.266227e-01
NFIB	6.338674e-02	2.267364e-01
JAK3	6.423698e-02	2.284408e-01
MKRN1	6.375431e-02	2.284408e-01
AKT2	6.538572e-02	2.301377e-01
LBP	6.180460e-02	2.306193e-01
MAPK6	6.445085e-02	2.306193e-01
MTFR1	6.401845e-02	2.306193e-01
SERPINA3	6.577935e-02	2.306193e-01
STRBP	6.305105e-02	2.306193e-01
EIF4E	6.154827e-02	2.309822e-01
MYO9A	6.180271e-02	2.315544e-01
USP9X	6.440944e-02	2.315544e-01
GNAS	6.583877e-02	2.317458e-01
RPS29	6.536590e-02	2.338005e-01
FEM1C	5.894126e-02	2.340138e-01
HYOU1	5.764160e-02	2.340138e-01
DPH3	6.162276e-02	2.342066e-01
PITX1	6.229355e-02	2.342325e-01
TMCO3	6.185089e-02	2.342331e-01
LEO1	6.190329e-02	2.350069e-01
THBS2	6.245210e-02	2.356406e-01
RDH11	6.186377e-02	2.360211e-01
SELK	6.183198e-02	2.370707e-01
FO538757.2	4.841145e-02	2.380330e-01
NBPF9	6.431785e-02	2.388725e-01
HPN	6.154461e-02	2.392901e-01
MRPL18	6.133734e-02	2.394061e-01
ADGRL1	6.105367e-02	2.403263e-01
CSF1R	6.072667e-02	2.403263e-01
DCAF11	6.330494e-02	2.413944e-01
SPHK1	6.138895e-02	2.419766e-01
CD81	6.006629e-02	2.427304e-01
GSE1	6.330122e-02	2.427304e-01
KIAA1551	5.329193e-02	2.427304e-01
YWHAB	6.158416e-02	2.434098e-01
GUK1	6.342799e-02	2.437307e-01
RCN1	6.326743e-02	2.441320e-01
ACSL4	6.239669e-02	2.444974e-01
CD36	6.194098e-02	2.444974e-01
XIAP	5.806017e-02	2.444974e-01
SERPINA5	6.294291e-02	2.458866e-01
TWF2	5.552755e-02	2.462424e-01
DYRK1B	6.286381e-02	2.471230e-01
PPP1R14B	6.232600e-02	2.485167e-01
SERINC3	6.169058e-02	2.510191e-01
ARHGAP1	6.309050e-02	2.515544e-01
MUL1	5.653351e-02	2.515544e-01
SPATC1L	5.745865e-02	2.515544e-01
DENND2D	5.919906e-02	2.526526e-01
RPL36AL	6.195551e-02	2.528384e-01
SMAD4	5.634795e-02	2.533500e-01
COL14A1	5.976614e-02	2.540703e-01
DOPEY2	5.810823e-02	2.540703e-01
TACSTD2	6.230871e-02	2.541885e-01
TM7SF2	6.081793e-02	2.541885e-01
CLK1	6.112175e-02	2.552378e-01
GNAI2	6.297578e-02	2.568302e-01
ISOC2	5.259075e-02	2.568302e-01
MARCH5	6.153348e-02	2.568302e-01
NFATC3	5.535377e-02	2.568302e-01
NUDC	5.977905e-02	2.568302e-01
CCDC117	5.458017e-02	2.575958e-01
DNAJC1	5.906170e-02	2.583073e-01	0.05905512
RPS6	6.229742e-02	2.595532e-01
AP2A2	5.837503e-02	2.596124e-01
ATP1B3	5.915544e-02	2.596124e-01
MORC3	5.965896e-02	2.596124e-01
NR4A1	6.035572e-02	2.596124e-01
PRICKLE1	4.029572e-02	2.596124e-01
SIPA1L3	6.243951e-02	2.596124e-01
COMT	6.201466e-02	2.612321e-01
GLI3	5.955666e-02	2.612321e-01
KANK1	4.928577e-02	2.612321e-01
MGST1	6.069978e-02	2.612321e-01
MICAL3	5.832479e-02	2.612321e-01
SEPT9	6.049718e-02	2.612321e-01
TACC1	5.874876e-02	2.612321e-01
TKT	5.972783e-02	2.612321e-01
GJA1	6.033616e-02	2.620012e-01
ZMIZ1	5.912413e-02	2.620012e-01
ABHD15	5.617542e-02	2.623963e-01
LMTK3	5.976292e-02	2.626529e-01
SACM1L	5.864210e-02	2.626529e-01
CYB5R2	5.526785e-02	2.632565e-01
NEK7	5.943006e-02	2.632565e-01
NPIPB4	5.935282e-02	2.632565e-01
SPTSSA	6.105148e-02	2.660676e-01
OPA1	6.081255e-02	2.661046e-01
TTC39A	5.993243e-02	2.661046e-01
FAM134C	5.613903e-02	2.661740e-01
OTUB1	5.638530e-02	2.661740e-01
DEGS2	6.043148e-02	2.663032e-01
GSN	6.160636e-02	2.663032e-01
PCBD1	5.500643e-02	2.663032e-01
KLHDC9	5.394488e-02	2.673113e-01
OAT	6.098229e-02	2.674766e-01
CAPN2	5.767735e-02	2.687339e-01
EHD4	5.424870e-02	2.688948e-01
TBC1D9B	5.976305e-02	2.688948e-01
CTSL	6.124832e-02	2.697691e-01
AP2S1	6.003704e-02	2.701466e-01
CA12	5.260323e-02	2.705188e-01
DPAGT1	5.578253e-02	2.707891e-01
BRD7	5.977278e-02	2.713416e-01
JOSD1	5.718824e-02	2.713416e-01
COA3	6.009158e-02	2.737945e-01
NACC1	4.934110e-02	2.737945e-01
CALM2	5.978594e-02	2.745907e-01
CWC25	5.105718e-02	2.748679e-01
ANO1	5.273717e-02	2.763165e-01
UBE2Q1	5.847413e-02	2.763165e-01
UBE2I	5.953333e-02	2.764078e-01
CECR1	5.843563e-02	2.764596e-01
POLR2C	5.311515e-02	2.775150e-01
SUPT4H1	5.359366e-02	2.775150e-01
MSR1	5.772713e-02	2.806478e-01
MBOAT2	5.727317e-02	2.824261e-01
AARS	5.920422e-02	2.828712e-01
FAM83F	5.684737e-02	2.830403e-01
ACTL6A	5.886296e-02	2.831524e-01
DCTN1	5.790767e-02	2.833633e-01
EPPK1	5.506215e-02	2.849844e-01
DLST	4.144687e-02	2.853286e-01
COMMD6	5.940448e-02	2.854461e-01
EXOSC4	5.109535e-02	2.854461e-01
RARS	5.774330e-02	2.854461e-01
RPS15	5.853810e-02	2.866707e-01
EEF1G	5.526640e-02	2.873602e-01
TEX2	5.712451e-02	2.873602e-01
SELENBP1	5.817571e-02	2.883830e-01
COL10A1	5.849120e-02	2.887814e-01
ABCA3	5.491476e-02	2.889621e-01
ATXN10	5.908577e-02	2.889621e-01
DPP7	5.086198e-02	2.889621e-01
H3F3B	5.869519e-02	2.889621e-01
MRPL16	5.778258e-02	2.889621e-01
PSAP	5.973340e-02	2.889621e-01
TECR	5.526201e-02	2.889621e-01
HECTD4	5.247477e-02	2.903337e-01
CACUL1	5.668966e-02	2.923142e-01
DNAJC3	5.801669e-02	2.929474e-01
LMO7	5.353389e-02	2.929796e-01
PC	5.131374e-02	2.929796e-01
UBR2	4.396291e-02	2.930856e-01
NFKBIB	5.299708e-02	2.938883e-01
COPS6	5.589911e-02	2.940015e-01
SLC2A10	5.764163e-02	2.952002e-01
GATAD2B	5.471960e-02	2.953248e-01
RAD50	5.651522e-02	2.953248e-01
STK17B	5.773215e-02	2.963252e-01
CD9	5.836698e-02	2.969989e-01
ACTR2	5.868290e-02	2.971274e-01
TPBG	5.749754e-02	2.971274e-01
CISH	3.494337e-02	2.976038e-01
NPDC1	5.683084e-02	2.976038e-01
MAGEF1	5.684499e-02	2.976106e-01
SERINC5	5.660849e-02	2.978590e-01
SLC25A3	5.785713e-02	2.985270e-01
RANBP3	5.162563e-02	3.002376e-01
ARF6	5.742680e-02	3.016381e-01
AVL9	5.377736e-02	3.016381e-01
CCDC85B	5.369276e-02	3.016381e-01
CORO7	5.585807e-02	3.016381e-01
NPIPB11	5.734113e-02	3.016381e-01
SRSF5	5.623261e-02	3.016381e-01
VARS2	4.673479e-02	3.016381e-01
VCAN	5.595456e-02	3.019736e-01
GPT2	5.294232e-02	3.027504e-01
FZD7	5.584039e-02	3.036168e-01
SRF	5.473265e-02	3.052502e-01
ATRAID	5.677341e-02	3.054702e-01
GBP1	5.551740e-02	3.054702e-01
GFM1	5.394684e-02	3.054702e-01
PPA1	5.746786e-02	3.054702e-01
SETX	5.528200e-02	3.054702e-01
COL8A2	5.521864e-02	3.062920e-01
MARCH8	5.427625e-02	3.062920e-01
SAMD1	5.223766e-02	3.062920e-01
NDUFS6	5.502391e-02	3.069864e-01
ARHGEF12	5.280292e-02	3.074914e-01
RPS12	5.769823e-02	3.100955e-01
LETM1	5.523937e-02	3.115294e-01
SPRYD3	5.076657e-02	3.115973e-01
HEBP2	5.501639e-02	3.116373e-01
RPS26	5.708152e-02	3.116373e-01
TMEM5	5.319918e-02	3.120519e-01
DCAF5	3.751787e-02	3.122229e-01
NUDT22	5.042777e-02	3.123877e-01
NUFIP2	5.680811e-02	3.123877e-01
ODF2L	5.170260e-02	3.123877e-01
EIF3H	5.460939e-02	3.132184e-01
HRSP12	5.581663e-02	3.134775e-01
H6PD	5.390106e-02	3.138199e-01
SF1	5.594069e-02	3.138199e-01
RPS4X	5.698281e-02	3.140329e-01
CMAS	3.854931e-02	3.143568e-01
IER5	5.556114e-02	3.146199e-01
NME4	5.453931e-02	3.146199e-01
SET	5.676839e-02	3.146199e-01
MGAT4A	5.578531e-02	3.173491e-01
PPP2R5A	5.114483e-02	3.177894e-01
STIP1	5.360998e-02	3.189261e-01
CD44	5.605534e-02	3.192251e-01
SCGB2A2	5.586527e-02	3.194318e-01
EFEMP2	5.424828e-02	3.194437e-01
CHD1L	5.361930e-02	3.196447e-01
CHD9	5.256079e-02	3.206405e-01
ADIRF	5.527194e-02	3.206582e-01
MAP1LC3B	5.394158e-02	3.206582e-01
MEF2D	5.576630e-02	3.206582e-01
RPL32	4.684833e-02	3.209972e-01
UBXN6	5.196680e-02	3.216673e-01
SEC61G	5.537059e-02	3.234312e-01
FRA10AC1	5.301397e-02	3.243888e-01
URM1	5.363687e-02	3.268782e-01
PGM2L1	4.994067e-02	3.273346e-01
TM4SF1	5.469664e-02	3.293571e-01
TAF2	5.375244e-02	3.296062e-01
CYB5A	5.406450e-02	3.333663e-01
C16orf72	5.430048e-02	3.334387e-01
MRC2	5.475252e-02	3.334387e-01
ADAM12	5.253433e-02	3.357281e-01
C4orf3	5.370927e-02	3.377419e-01
CRIP2	5.447582e-02	3.377419e-01
IFNGR2	5.391135e-02	3.389887e-01
PPFIBP1	5.209793e-02	3.389887e-01
RARRES2	5.394717e-02	3.405725e-01
CCT2	5.412262e-02	3.411779e-01
ATP9A	5.205981e-02	3.411969e-01
ID2	5.375576e-02	3.411969e-01
PSMB7	4.948144e-02	3.411969e-01
TJP2	5.049402e-02	3.411969e-01
DYNLRB1	5.272477e-02	3.416237e-01
TMEM181	5.286265e-02	3.416894e-01
C5orf30	4.990226e-02	3.418900e-01
AP4E1	4.817178e-02	3.429612e-01
ACOX2	5.091576e-02	3.443710e-01
SOCS3	5.064585e-02	3.443710e-01
CITED2	5.322327e-02	3.487127e-01
SGCB	5.304985e-02	3.487127e-01
DPP9	4.973637e-02	3.487804e-01
MDFI	5.006858e-02	3.487804e-01
SSTR2	4.949775e-02	3.488594e-01
UBE2V2	5.253758e-02	3.488594e-01
SPDEF	5.295866e-02	3.495013e-01
KIAA2013	5.111541e-02	3.538698e-01
TBC1D10A	4.107251e-02	3.538698e-01
ANAPC1	5.156029e-02	3.563381e-01
PAK2	5.214722e-02	3.569173e-01
SPCS1	5.328710e-02	3.576886e-01
TMEM205	5.120496e-02	3.578827e-01
NBL1	5.248395e-02	3.578871e-01
SMTN	4.804872e-02	3.578871e-01
DERL1	5.254129e-02	3.582880e-01
GLT8D1	5.258713e-02	3.589082e-01
HRAS	3.529083e-02	3.589082e-01
ENY2	5.259315e-02	3.590476e-01
SBSPON	5.120923e-02	3.590476e-01
GNL3	4.806718e-02	3.591405e-01
SOX9	4.763658e-02	3.594518e-01
SYNGR1	4.636476e-02	3.597522e-01
TMEM135	5.209012e-02	3.597522e-01
EEPD1	4.439583e-02	3.598296e-01
PAPSS2	5.227421e-02	3.598296e-01
TMEM183A	4.867283e-02	3.598296e-01
WIPF1	4.910928e-02	3.598296e-01
ZNF703	5.116411e-02	3.598296e-01
ST5	4.887262e-02	3.602247e-01
TMEM263	5.007031e-02	3.602247e-01
MORC4	4.930195e-02	3.615279e-01
UHMK1	4.949845e-02	3.625168e-01
NEMP1	4.931185e-02	3.631726e-01
ARL8B	4.851288e-02	3.634234e-01
SFXN2	4.593049e-02	3.640773e-01
SYNRG	4.667848e-02	3.647016e-01
USP20	4.802568e-02	3.652411e-01
FNIP1	4.232053e-02	3.662939e-01
SLC29A1	4.565772e-02	3.662939e-01
STAU1	5.045948e-02	3.665875e-01
RBCK1	4.962337e-02	3.670423e-01
ORMDL3	5.227058e-02	3.671562e-01
PAM	5.074162e-02	3.671562e-01
ELP2	4.449467e-02	3.674241e-01
EXT1	4.944828e-02	3.674241e-01
TSKU	5.191053e-02	3.674241e-01
CYB5R1	4.865587e-02	3.677868e-01
EPM2AIP1	4.031431e-02	3.677868e-01
FNDC1	4.922264e-02	3.707683e-01
BOD1	4.629333e-02	3.710779e-01
SFPQ	5.009522e-02	3.710779e-01
SRP9	5.081794e-02	3.711675e-01
CHPF2	4.930651e-02	3.718760e-01
CLIP1	5.064604e-02	3.722267e-01
ZC3HAV1	4.104240e-02	3.722267e-01
DAZAP2	5.121433e-02	3.734472e-01
SDC2	4.462034e-02	3.734472e-01
WAC	5.172669e-02	3.734472e-01
NUPL1	4.773516e-02	3.751034e-01
RABGAP1	4.866505e-02	3.759377e-01
TMEM150A	4.997000e-02	3.761951e-01
AP3S1	4.857731e-02	3.762933e-01
YLPM1	4.916710e-02	3.762933e-01
TSTA3	4.730719e-02	3.765949e-01
CBLB	4.552485e-02	3.767967e-01
DDX60	4.936386e-02	3.767967e-01
PDPN	4.777273e-02	3.779021e-01
CTGF	5.006725e-02	3.839431e-01
NACA2	5.090549e-02	3.848988e-01
PAPOLA	4.643669e-02	3.861143e-01
KLHDC3	4.767157e-02	3.866358e-01
STARD7	5.025801e-02	3.866358e-01
LSM2	4.859118e-02	3.871593e-01
RPS15A	4.992652e-02	3.871593e-01
TMEM9B	4.793124e-02	3.871593e-01
IFT22	4.606108e-02	3.883788e-01
G2E3	4.890241e-02	3.883883e-01
PCOLCE	4.967591e-02	3.883883e-01
SEC24D	5.003208e-02	3.883883e-01
POLR2L	5.044685e-02	3.887805e-01
SSRP1	4.945234e-02	3.888428e-01
CBX5	4.772826e-02	3.889929e-01
DRAP1	4.496298e-02	3.890553e-01
HCK	4.744563e-02	3.890553e-01
HEBP1	4.826556e-02	3.900639e-01
WBP2	3.061655e-02	3.900639e-01
MAU2	4.758259e-02	3.911732e-01
EIF4E3	4.738643e-02	3.913240e-01
FKBP5	4.923254e-02	3.913240e-01
JARID2	4.386289e-02	3.913240e-01
RAP1GDS1	2.432136e-02	3.913240e-01
CTDSP1	4.715902e-02	3.915238e-01
GPRC5C	4.751356e-02	3.920292e-01
ASCC2	4.835114e-02	3.925727e-01
NAB2	4.428165e-02	3.932734e-01
ZNF644	4.635327e-02	3.937109e-01
RPL14	4.991723e-02	3.952945e-01
COMMD9	4.534059e-02	3.977488e-01
TMEM184B	4.756432e-02	3.977488e-01
AKAP13	4.691602e-02	3.991819e-01
TMED7	4.939107e-02	4.000189e-01
MGMT	4.417813e-02	4.000727e-01
HPRT1	4.003989e-02	4.002434e-01
POGZ	4.862771e-02	4.014350e-01
SLBP	4.713536e-02	4.014350e-01
CASP3	4.821884e-02	4.028230e-01
TMEM131	4.759038e-02	4.028230e-01
COL4A1	4.917515e-02	4.030035e-01
LAMC1	4.827586e-02	4.036148e-01
PCNT	4.787136e-02	4.046586e-01
CA8	4.737896e-02	4.048753e-01
ZSCAN18	4.573467e-02	4.049501e-01
A2M	4.920891e-02	4.058335e-01
CAPZA1	4.829161e-02	4.058335e-01
DPY19L4	4.544003e-02	4.058335e-01
LAD1	4.776097e-02	4.058335e-01
NDUFA3	4.856306e-02	4.058335e-01
NIT2	4.481666e-02	4.058335e-01
SF3B6	4.514829e-02	4.058335e-01
SMC1A	4.791973e-02	4.064386e-01
EPAS1	4.774256e-02	4.070508e-01
CCNL1	4.836161e-02	4.076088e-01
NCOA6	4.695676e-02	4.078552e-01
FEM1B	4.759843e-02	4.084065e-01
SLC25A4	4.655314e-02	4.084065e-01
TMEM106C	4.666354e-02	4.084065e-01
MFN1	4.664808e-02	4.109945e-01
PDIA3	4.813408e-02	4.109945e-01
MARVELD3	4.489333e-02	4.119446e-01
FBXO3	4.383272e-02	4.119896e-01
RPL17	4.884262e-02	4.119896e-01
GABARAP	4.802953e-02	4.132587e-01
NDN	4.600597e-02	4.133144e-01
PFDN1	4.292488e-02	4.133144e-01
ZG16B	4.748705e-02	4.133144e-01
DDX56	4.562818e-02	4.149334e-01
SRPX2	4.360880e-02	4.150502e-01
TFAP2A	4.539310e-02	4.150502e-01
XPO5	4.533583e-02	4.150502e-01
GCSH	4.726520e-02	4.208183e-01
ACTG1	4.719496e-02	4.210601e-01
ADIPOR1	4.519818e-02	4.210601e-01
PCMTD2	4.641084e-02	4.210601e-01
SUN2	4.757587e-02	4.210601e-01
DUSP23	4.694179e-02	4.211287e-01
HACD2	3.980580e-02	4.211287e-01
HNRNPK	4.721078e-02	4.211950e-01
RRAGA	4.601111e-02	4.211950e-01
ZNF689	4.233494e-02	4.211950e-01
MIEN1	4.785002e-02	4.213343e-01
SCAF11	4.432597e-02	4.223242e-01
HNRNPH2	4.640989e-02	4.227459e-01
SEC62	4.573407e-02	4.235918e-01
SAT2	4.390547e-02	4.236817e-01
BET1	4.368507e-02	4.237385e-01
FAAP100	4.297710e-02	4.247818e-01
ABCF1	4.419784e-02	4.248958e-01
CAMLG	4.318280e-02	4.248958e-01
EXOC2	3.886107e-02	4.248958e-01
PHF21A	4.297231e-02	4.259537e-01
DDX3X	4.724167e-02	4.264462e-01
UBA2	3.672928e-02	4.266796e-01
JUNB	4.640964e-02	4.275816e-01
LAMTOR2	4.162436e-02	4.275816e-01
ZNF335	4.313270e-02	4.275816e-01
ACO1	4.240809e-02	4.281840e-01
TMED3	4.675003e-02	4.286404e-01
COMTD1	4.094618e-02	4.294747e-01
CD2	4.262101e-02	4.303491e-01	0.07874016
AKT1	4.637165e-02	4.303491e-01
ARMC8	4.476285e-02	4.303491e-01
CCT8	4.612314e-02	4.303491e-01
DAP	4.624611e-02	4.303491e-01
POLE3	4.413871e-02	4.303491e-01
RBM15B	4.135854e-02	4.303491e-01
SIL1	4.353083e-02	4.303491e-01
SSR4	4.681979e-02	4.303491e-01
RNF181	4.356104e-02	4.340324e-01
PTPMT1	4.262767e-02	4.348723e-01
EPB41L3	4.367011e-02	4.353006e-01
ITSN2	4.591401e-02	4.353006e-01
MRPS12	4.341877e-02	4.353006e-01
MYL12B	3.633280e-02	4.353006e-01
NONO	4.011177e-02	4.353006e-01
C11orf58	4.641813e-02	4.353585e-01
CORO1A	4.514104e-02	4.353585e-01
DDX23	4.606342e-02	4.353585e-01
SORL1	4.544712e-02	4.353585e-01
TMEM86A	4.291438e-02	4.353585e-01
PPP4C	4.568428e-02	4.358085e-01
SHB	4.173876e-02	4.358085e-01
FAM49B	4.621649e-02	4.390160e-01
FBLN2	4.593394e-02	4.390160e-01
LMNA	4.453448e-02	4.390160e-01
MAP2K2	4.534514e-02	4.390160e-01
PIM3	4.502075e-02	4.390160e-01
USP3	4.273755e-02	4.390160e-01
ERBB2IP	4.157669e-02	4.391411e-01
S100A6	4.616681e-02	4.391582e-01
SYNCRIP	4.518519e-02	4.391738e-01
RNF146	4.557087e-02	4.396797e-01
ATF3	4.336053e-02	4.398925e-01
TCF20	4.189795e-02	4.398925e-01
LAMTOR5	4.512895e-02	4.401781e-01
NR2F2	4.553729e-02	4.401781e-01
WASL	4.304082e-02	4.401781e-01
XYLT2	3.351334e-02	4.401781e-01
ERI3	4.410747e-02	4.406852e-01
NDUFB1	4.180610e-02	4.406852e-01
ZDHHC12	3.322771e-02	4.408421e-01
TRAF4	4.391670e-02	4.409033e-01
ACSL1	4.409056e-02	4.410091e-01
ADNP	4.496235e-02	4.410091e-01
DDX24	4.463980e-02	4.410091e-01
PPM1G	4.345459e-02	4.410091e-01
PRPF19	4.501150e-02	4.410091e-01
PUM1	4.346831e-02	4.410091e-01
RAP1A	4.452576e-02	4.410091e-01
UNC13D	4.137794e-02	4.410091e-01
SARS	4.267366e-02	4.427245e-01
PAIP2	4.497777e-02	4.428550e-01
FAM135B	3.956527e-02	4.429432e-01
SLC9A3R1	4.353712e-02	4.447577e-01
SPON2	4.318729e-02	4.447577e-01
ETF1	4.406437e-02	4.455924e-01
ITGA1	4.238339e-02	4.461187e-01
RPL7L1	3.984476e-02	4.479381e-01
NOSIP	4.052960e-02	4.481580e-01
HMGB2	4.286757e-02	4.487867e-01
ARHGAP23	4.153667e-02	4.488735e-01
C3orf14	4.340506e-02	4.488735e-01
FASN	4.341196e-02	4.488735e-01
HADH	4.295470e-02	4.488735e-01
SHROOM1	4.198548e-02	4.488735e-01
TTC8	4.069659e-02	4.488735e-01
LRP1	4.403883e-02	4.499363e-01
KPNA3	4.131840e-02	4.506769e-01
TIMM9	4.103212e-02	4.508275e-01
USP1	4.319899e-02	4.508275e-01
BAG3	4.410930e-02	4.509872e-01
CAPZB	4.479640e-02	4.509872e-01
PIP4K2B	4.418426e-02	4.519315e-01
DNAH14	3.621651e-02	4.526615e-01
TXNDC9	4.239151e-02	4.531428e-01
TAF5L	4.120215e-02	4.533212e-01
FAM214A	4.434593e-02	4.535545e-01
C1orf43	4.409082e-02	4.539546e-01
FAM213A	4.200888e-02	4.539546e-01
SEC31A	4.337390e-02	4.539546e-01
AFF3	4.200346e-02	4.542984e-01
CDYL	4.142629e-02	4.544704e-01
NDFIP1	4.026033e-02	4.544704e-01
MXD4	4.383685e-02	4.546895e-01
VAMP3	4.289928e-02	4.546895e-01
KLF13	3.578997e-02	4.569426e-01
MVP	3.626595e-02	4.581320e-01
NR2C2AP	4.054640e-02	4.583902e-01
CARKD	4.127801e-02	4.583958e-01
DECR1	4.093687e-02	4.586389e-01
ACP5	3.956845e-02	4.587069e-01
RNPEPL1	4.300652e-02	4.594338e-01
NADK2	4.311463e-02	4.612766e-01
SEC13	3.418696e-02	4.612766e-01
TNRC6A	4.271983e-02	4.616940e-01
IGFBP4	4.406682e-02	4.622237e-01
SNF8	4.229609e-02	4.625975e-01
COPB2	4.333648e-02	4.627503e-01
RASA4	2.939647e-02	4.632564e-01
SEC14L2	4.129596e-02	4.632564e-01
SIVA1	4.166014e-02	4.632564e-01
NDRG1	4.261978e-02	4.633981e-01
NOLC1	4.116258e-02	4.633981e-01
TXNDC12	4.174890e-02	4.633981e-01
UQCC1	4.308522e-02	4.645379e-01
CCDC91	3.143767e-02	4.657083e-01
ANK3	4.084030e-02	4.657567e-01
GGH	4.119643e-02	4.657567e-01
MRPL47	3.897305e-02	4.657567e-01
RNF114	4.259218e-02	4.658438e-01
BAIAP2L1	3.983759e-02	4.676166e-01
CXCL12	4.337043e-02	4.676166e-01
DKK3	4.252150e-02	4.676166e-01
NCOR1	4.130766e-02	4.676622e-01
U2AF1	4.205027e-02	4.681630e-01
NBPF20	4.232366e-02	4.702257e-01
CSNK1A1	4.274762e-02	4.710122e-01
RPL8	4.328652e-02	4.710122e-01
COLEC12	4.102671e-02	4.714562e-01
DDX5	4.318212e-02	4.714562e-01
FXYD5	3.291724e-02	4.714562e-01
LHPP	3.880796e-02	4.714562e-01
PGGT1B	4.177582e-02	4.714562e-01
KLF10	3.743847e-02	4.717378e-01
GATC	4.204056e-02	4.726966e-01
SAMHD1	4.176986e-02	4.726966e-01
MAX	4.233468e-02	4.731666e-01
ABHD12	3.926283e-02	4.740714e-01
EIF4G3	3.744048e-02	4.740714e-01
TCF7L2	3.998042e-02	4.756843e-01
NT5DC2	4.066070e-02	4.765217e-01
PPIF	4.192046e-02	4.768531e-01
FKBP10	3.834012e-02	4.777599e-01
HLA-DPA1	4.241802e-02	4.777976e-01
USO1	3.497993e-02	4.787948e-01
PRPF6	4.113687e-02	4.789730e-01
ZNF668	4.013241e-02	4.801492e-01
IL20RA	4.037893e-02	4.808149e-01
C1QC	4.193630e-02	4.819956e-01
RPS16	4.258067e-02	4.837211e-01
UGGT2	3.265698e-02	4.837211e-01
ARF1	4.177295e-02	4.849686e-01
ETNK2	3.889620e-02	4.849686e-01
PMPCB	4.085840e-02	4.849686e-01
AMFR	4.156250e-02	4.882910e-01
EIF3CL	4.113879e-02	4.882910e-01
PCNP	4.161613e-02	4.882910e-01
ATP1B1	2.208182e-02	4.887608e-01
PPP1R8	3.732655e-02	4.895625e-01
PTPRG	3.924652e-02	4.895625e-01
TXNL4A	4.129829e-02	4.901526e-01
GALNT1	3.547485e-02	4.939041e-01
ESRP1	4.128575e-02	4.942123e-01
JAK1	3.370948e-02	4.943823e-01
PODXL2	3.762531e-02	4.950940e-01
AIMP1	4.063686e-02	4.951279e-01
GTPBP1	4.040279e-02	4.951279e-01
SLC35F6	3.416335e-02	4.959079e-01
MRPL12	4.048052e-02	4.960392e-01
SLC25A5	4.098977e-02	4.960529e-01
TMEM64	3.932291e-02	4.960529e-01
TAOK1	4.015069e-02	4.961893e-01
TNKS1BP1	4.040219e-02	4.961893e-01
MAST4	3.715507e-02	4.965904e-01
RBM42	3.966004e-02	4.975049e-01
TCF4	4.053746e-02	4.975049e-01
SDHC	4.102784e-02	4.979285e-01
GOLPH3	4.049538e-02	4.991420e-01
P2RY11	4.042037e-02	4.991420e-01
CTSC	4.067367e-02	4.995517e-01
PIP5K1A	3.839376e-02	5.010023e-01
CUL2	3.608031e-02	5.010161e-01
GON4L	3.218743e-02	5.010161e-01
MRPL54	3.787184e-02	5.010161e-01
ATXN1	3.821859e-02	5.016979e-01
FNTA	3.989998e-02	5.016979e-01
LYPLA2	3.534487e-02	5.016979e-01
MED14	3.878391e-02	5.016979e-01
PRNP	4.067254e-02	5.016979e-01
GALE	3.970794e-02	5.020948e-01
VEGFA	3.890794e-02	5.020948e-01
ROCK2	3.891830e-02	5.027090e-01
MYLK	3.951931e-02	5.035260e-01
VCP	3.890271e-02	5.047389e-01
RICTOR	2.879587e-02	5.049023e-01
TSPAN15	3.322059e-02	5.052074e-01
LRPPRC	3.913439e-02	5.053379e-01
MSH2	3.717040e-02	5.053379e-01
C8orf4	3.981554e-02	5.058300e-01
CBWD3	3.767644e-02	5.058300e-01
FAM13B	3.802967e-02	5.058300e-01
PVRL1	3.513274e-02	5.058300e-01
RBBP6	3.859262e-02	5.058300e-01
MAP4K4	3.825612e-02	5.081366e-01
BCL6	3.742633e-02	5.087326e-01
RPL26	3.983780e-02	5.091978e-01
MINOS1	3.975817e-02	5.092787e-01
AKAP8L	3.935404e-02	5.101127e-01
H1FX	3.764179e-02	5.101127e-01
SLC30A9	3.781670e-02	5.101907e-01
NPTN	3.301555e-02	5.105758e-01
PHB	3.790461e-02	5.105758e-01
CCND1	3.780922e-02	5.107660e-01
SETD7	2.764326e-02	5.107660e-01
SRPRB	3.936947e-02	5.107660e-01
THRAP3	3.787504e-02	5.107660e-01
TMEM14B	3.821171e-02	5.107660e-01
CSTF3	3.957992e-02	5.108250e-01
EIF4G1	3.986437e-02	5.108250e-01
MID1IP1	3.870853e-02	5.114978e-01
E2F5	3.911058e-02	5.119850e-01
CCT5	3.773655e-02	5.128239e-01
PPIP5K2	3.843536e-02	5.134482e-01
PSMA4	3.769121e-02	5.138665e-01
FRS2	3.740377e-02	5.153488e-01
NECAP2	3.778498e-02	5.161128e-01
KIAA1467	3.596208e-02	5.167225e-01
TRPS1	3.446171e-02	5.172305e-01
ZFX	3.742244e-02	5.172305e-01
SMC5	3.443567e-02	5.179234e-01
PSMD14	3.736689e-02	5.188612e-01
CD14	3.737297e-02	5.189031e-01
DTX3L	3.747375e-02	5.189031e-01
CP	3.395737e-02	5.189616e-01	0.07480315
PTPRJ	3.870044e-02	5.195010e-01
FUCA1	3.298406e-02	5.214272e-01
TIMM10	3.112633e-02	5.220676e-01
MYO1C	3.891756e-02	5.222457e-01
ARF3	3.763609e-02	5.227129e-01
HPX	3.565869e-02	5.240233e-01
UBE2L6	3.791784e-02	5.240233e-01
ADCK3	3.757702e-02	5.240270e-01
EIF3C	3.710638e-02	5.242463e-01
GTPBP6	3.621654e-02	5.251012e-01
CTIF	2.566162e-02	5.251061e-01
ARHGDIB	2.229358e-02	5.256416e-01
NELFE	2.309296e-02	5.260097e-01
PRKCH	3.764062e-02	5.272956e-01
NRAS	3.331820e-02	5.277514e-01
TXNIP	3.860877e-02	5.277806e-01
LRRC14	3.524440e-02	5.279413e-01
GLRX5	3.677914e-02	5.283008e-01
TACC2	3.317976e-02	5.296478e-01
XPNPEP1	3.715898e-02	5.296478e-01
MPV17L	3.073657e-02	5.309062e-01
ATP2B1	3.293732e-02	5.311308e-01
ITPRIPL2	3.792593e-02	5.311308e-01
WWP1	3.795668e-02	5.311308e-01
TBCD	3.617878e-02	5.315055e-01
EMC2	3.816746e-02	5.315063e-01
FAM20B	3.657370e-02	5.315063e-01
IMPAD1	3.051186e-02	5.315063e-01
ARL1	3.631752e-02	5.316154e-01
IL17RC	3.260095e-02	5.316154e-01
SAMM50	3.346764e-02	5.316154e-01
CYTH3	3.651634e-02	5.320335e-01
FAM174A	3.579512e-02	5.320335e-01
FAM35A	3.422202e-02	5.320335e-01
SPIN1	3.735946e-02	5.320335e-01
AGFG1	3.599719e-02	5.323862e-01
CLDND1	2.767437e-02	5.323862e-01
SULF2	3.803745e-02	5.323862e-01
NCOA7	3.690331e-02	5.328935e-01
SH3GL1	3.526974e-02	5.328935e-01
NFATC4	1.735206e-02	5.348886e-01
PARP10	3.710863e-02	5.348886e-01
PFDN5	3.806995e-02	5.352292e-01
CRYAB	3.607124e-02	5.354393e-01
FAM20C	3.639959e-02	5.354393e-01
FAM214B	3.082549e-02	5.354393e-01
PPCS	3.710717e-02	5.354393e-01
TAOK2	3.630786e-02	5.354393e-01
TOP2A	3.581558e-02	5.354393e-01
TRPM7	3.699533e-02	5.354393e-01
AC006386.1	3.578313e-02	5.361495e-01
CDC37	3.385286e-02	5.361495e-01
ELF3	3.740379e-02	5.366117e-01
LRBA	3.261555e-02	5.366117e-01
ANAPC11	3.697880e-02	5.370556e-01
BSPRY	3.594403e-02	5.370556e-01
NDUFA13	3.671184e-02	5.379545e-01
FAM168A	3.513577e-02	5.381092e-01
SSFA2	3.491386e-02	5.391463e-01
STAG2	3.536235e-02	5.391463e-01
FADS2	3.676269e-02	5.398632e-01
VPS39	3.596774e-02	5.436048e-01
ATP6V1E1	3.398876e-02	5.437105e-01
LMF2	3.681769e-02	5.437105e-01
PKIB	2.804335e-02	5.448916e-01
USP15	3.497887e-02	5.459768e-01
FNTB	3.416884e-02	5.461470e-01
WBP5	3.399650e-02	5.461821e-01
ACAP1	3.566605e-02	5.471477e-01
ATP5L	2.975177e-02	5.490289e-01
UBALD2	3.522914e-02	5.490289e-01
COMMD1	3.549694e-02	5.490684e-01
ZNF207	3.603843e-02	5.508867e-01
TSC22D1	3.537589e-02	5.509368e-01
LAPTM4A	3.691244e-02	5.520625e-01
ALDH6A1	3.536928e-02	5.522169e-01
SGSM2	3.049507e-02	5.522169e-01
MIA3	3.321572e-02	5.523595e-01
ELMOD2	3.407146e-02	5.524130e-01
CBX6	3.178359e-02	5.527959e-01
GALNT10	3.515069e-02	5.527959e-01
RRAGC	3.325584e-02	5.527959e-01
ZBTB38	3.393027e-02	5.527959e-01
DLD	3.396978e-02	5.534851e-01
LGALS9	3.548507e-02	5.534851e-01
VSTM2L	3.401029e-02	5.534851e-01
CDC42	3.669541e-02	5.546749e-01
DIMT1	3.355600e-02	5.546749e-01
IKBKAP	3.251006e-02	5.546749e-01
PDAP1	3.553323e-02	5.548401e-01
SRP14	3.655054e-02	5.548808e-01
ROMO1	3.559477e-02	5.569752e-01
MED29	3.581446e-02	5.578092e-01
GAS1	3.555696e-02	5.578103e-01
LGALS1	3.617954e-02	5.578103e-01
TNIP1	3.363318e-02	5.578103e-01
PRPS2	3.322900e-02	5.579927e-01
SKP1	3.625163e-02	5.579927e-01
CAMK2N1	3.547716e-02	5.586685e-01
IGSF9	3.217680e-02	5.586685e-01
SNX21	3.366791e-02	5.586685e-01
IFI6	3.639008e-02	5.594061e-01
PTPN12	3.427446e-02	5.604061e-01
MBD2	3.492377e-02	5.608480e-01
ID3	3.586874e-02	5.609052e-01
CTNND1	3.499216e-02	5.625420e-01
SERF2	3.606557e-02	5.625420e-01
NDUFB3	3.061388e-02	5.632954e-01
BCLAF1	3.377769e-02	5.639306e-01
IFT57	3.383958e-02	5.639306e-01
PLEKHM2	3.481971e-02	5.649446e-01
ATP5F1	3.410564e-02	5.654057e-01
MEX3D	3.512467e-02	5.658057e-01
UBE2B	3.494398e-02	5.658057e-01
BTBD1	3.481891e-02	5.659139e-01
EDARADD	3.330226e-02	5.659139e-01
LOX	3.462271e-02	5.659139e-01
EBNA1BP2	3.419958e-02	5.664419e-01
TFF1	2.199999e-02	5.664419e-01
ATP5O	3.357941e-02	5.687036e-01
CBWD7	3.459261e-02	5.689250e-01
CHD6	3.243121e-02	5.690363e-01
FAM83H	3.451983e-02	5.691105e-01
IER5L	3.343251e-02	5.691105e-01
BAG1	3.405676e-02	5.696582e-01
THAP7	3.138354e-02	5.696582e-01
SERF1B	3.404732e-02	5.702070e-01
RBL1	3.381010e-02	5.706185e-01
PLXDC2	3.425937e-02	5.711307e-01
PML	3.131207e-02	5.726829e-01
NCCRP1	3.239760e-02	5.729867e-01
RPL19	3.484752e-02	5.729867e-01
SRPR	2.956231e-02	5.729867e-01
TIMMDC1	3.289406e-02	5.729867e-01
FAM208A	3.412682e-02	5.730593e-01
NABP2	3.299488e-02	5.745227e-01
C1RL	3.200462e-02	5.751403e-01
FBN1	3.377785e-02	5.762171e-01
ARPC2	3.285893e-02	5.765869e-01
ATOX1	3.414006e-02	5.765869e-01
PTGES2	3.339425e-02	5.765869e-01
SSSCA1	2.587242e-02	5.765869e-01
GOPC	3.338605e-02	5.766867e-01
PAIP1	3.400159e-02	5.768371e-01
FAM173A	3.287591e-02	5.769162e-01
NOP56	3.191709e-02	5.769162e-01
RP11-345J4.5	3.334085e-02	5.771585e-01
ATP6AP2	3.433124e-02	5.774605e-01
CD34	3.058827e-02	5.774605e-01
DHX29	3.322039e-02	5.774605e-01
PNPLA4	3.421129e-02	5.774605e-01
RAE1	3.440211e-02	5.774605e-01
SOAT1	3.196871e-02	5.774605e-01
SPPL2A	3.444595e-02	5.774605e-01
TRIM22	3.259734e-02	5.774605e-01
UBALD1	3.280520e-02	5.774605e-01
HNRNPU	3.235601e-02	5.795127e-01
IGFLR1	3.250806e-02	5.795127e-01
MRPL11	3.101594e-02	5.795127e-01
REEP6	3.091020e-02	5.795127e-01
SSBP3	1.529104e-02	5.795127e-01
THSD4	2.845391e-02	5.795127e-01
TSC22D4	2.964162e-02	5.795127e-01
CD58	2.839897e-02	5.802176e-01
RET	3.342622e-02	5.802176e-01
POM121C	3.366515e-02	5.819052e-01
TCEB2	3.381285e-02	5.825058e-01
TBC1D5	3.108190e-02	5.825747e-01
ARL6IP4	3.299071e-02	5.830100e-01
HPS1	3.194806e-02	5.830100e-01
TMEM147	3.411904e-02	5.836985e-01
CFB	3.249987e-02	5.842227e-01
JUP	3.402006e-02	5.842227e-01
RFC2	3.152759e-02	5.842227e-01
TMEM98	3.318236e-02	5.842227e-01
AASDHPPT	3.127217e-02	5.848028e-01
CAMSAP2	3.298934e-02	5.866006e-01
NR2F6	3.339428e-02	5.869617e-01
CRABP2	3.024637e-02	5.877735e-01
CEBPA	3.137320e-02	5.887166e-01
SKIV2L2	3.303946e-02	5.887166e-01
FAM98A	3.194766e-02	5.889282e-01
IRAK1	3.251177e-02	5.889670e-01
CLDN5	2.949796e-02	5.893652e-01
STIM1	3.236574e-02	5.893652e-01
TPSB2	3.104795e-02	5.893652e-01
MXRA5	3.158495e-02	5.895978e-01
IFI35	3.016153e-02	5.903594e-01
PPP1R9B	3.158209e-02	5.903594e-01
FBXW11	3.116547e-02	5.910867e-01
CAPRIN1	3.137430e-02	5.910948e-01
GGNBP2	3.250392e-02	5.910948e-01
ITGB4	2.260739e-02	5.910948e-01
SDF2	2.731697e-02	5.910948e-01
SUSD2	3.160699e-02	5.910948e-01
VPS16	3.206035e-02	5.910948e-01
FAM84B	3.226327e-02	5.914387e-01
RHOV	3.064391e-02	5.914387e-01
ATP13A3	2.969517e-02	5.923532e-01
CCM2	3.235393e-02	5.923532e-01
EGR3	2.107453e-02	5.923532e-01
EIF3D	3.186379e-02	5.923532e-01
FAM129A	3.241779e-02	5.923532e-01
HELZ	2.956972e-02	5.923532e-01
RAB7A	3.262687e-02	5.923532e-01
RPRD1A	2.726638e-02	5.923532e-01
SUCLG2	2.979698e-02	5.923532e-01
SARNP	3.206477e-02	5.932830e-01
ADRBK1	3.265376e-02	5.935060e-01
APEH	3.245205e-02	5.949829e-01
STK4	3.147462e-02	5.949829e-01
MYL12A	2.964244e-02	5.973197e-01
SEPT11	3.169916e-02	5.973197e-01
JDP2	3.064184e-02	5.974326e-01
FUBP1	3.154166e-02	5.981089e-01
SLAIN2	3.176317e-02	5.987595e-01
TCEAL3	3.202657e-02	5.988174e-01
MIDN	3.097716e-02	5.989253e-01
TFAM	2.234567e-02	5.989253e-01
HMCN1	3.072400e-02	5.999504e-01
DCXR	3.069891e-02	6.008240e-01
OGT	3.230121e-02	6.008240e-01
PMM2	2.593265e-02	6.008240e-01
RPSA	3.271083e-02	6.008240e-01
S100A11	2.844231e-02	6.008240e-01
SGMS1	2.531857e-02	6.008240e-01
HSPD1	3.189278e-02	6.012626e-01
RDH14	3.167530e-02	6.021292e-01
TCF3	3.089645e-02	6.021292e-01
ERCC1	2.898538e-02	6.023678e-01
BCAS2	3.109750e-02	6.027250e-01
CANX	2.649866e-02	6.027250e-01
ENAH	3.252499e-02	6.027250e-01
SOX18	3.047626e-02	6.027250e-01
TRIO	2.659534e-02	6.027250e-01
PSMA1	3.148867e-02	6.036771e-01
DIDO1	3.043726e-02	6.051386e-01
GPX7	2.322495e-02	6.052637e-01
ASH1L	2.446818e-02	6.066784e-01
BAMBI	3.145523e-02	6.066784e-01
THOC2	3.160746e-02	6.066784e-01
ANXA5	3.130314e-02	6.069047e-01
DHX38	2.938225e-02	6.069047e-01
ECI1	3.165443e-02	6.069047e-01
GTF2A2	3.019330e-02	6.069047e-01
ABHD11	2.948503e-02	6.070697e-01
BCL7C	3.031002e-02	6.077100e-01
IRX5	2.646118e-02	6.077100e-01
RGS10	2.736347e-02	6.077100e-01
ABCC5	2.902719e-02	6.086051e-01
DCTN2	3.148435e-02	6.086051e-01
EFHD2	2.879041e-02	6.086051e-01
MANBAL	3.084722e-02	6.088520e-01
C10orf54	2.993538e-02	6.094397e-01
PEA15	3.119133e-02	6.096483e-01
DBI	3.173939e-02	6.118177e-01
SBDS	3.046897e-02	6.118177e-01
HADHB	3.106720e-02	6.146912e-01
CXorf40B	3.075429e-02	6.152842e-01
LEMD2	3.006377e-02	6.152842e-01
PIK3C2A	3.068136e-02	6.152842e-01
KTN1	3.104116e-02	6.153554e-01
NARS	3.079676e-02	6.154360e-01
NUDCD1	3.026272e-02	6.154360e-01
CLCN3	3.080871e-02	6.155638e-01
MRPL32	2.836278e-02	6.155638e-01
PPP1R12C	2.816316e-02	6.155638e-01
TNFAIP1	2.982881e-02	6.155638e-01
RHOA	3.131374e-02	6.167947e-01
IREB2	2.709789e-02	6.168731e-01
PSMA6	3.027416e-02	6.168731e-01
ATG3	2.994688e-02	6.181168e-01
EVA1B	3.058502e-02	6.181168e-01
ZMIZ2	2.687938e-02	6.182094e-01
ABCA1	2.939511e-02	6.182942e-01
NTN4	2.972226e-02	6.205627e-01
PTEN	2.381339e-02	6.205627e-01
TPM2	3.063845e-02	6.205627e-01
WSB2	3.031338e-02	6.205627e-01
FAM195B	2.904748e-02	6.209184e-01
FRYL	2.865840e-02	6.209184e-01
RFWD2	2.291096e-02	6.209184e-01
CCSER2	2.954057e-02	6.210929e-01
POLR2E	3.045189e-02	6.224070e-01
CUEDC2	2.831535e-02	6.225029e-01
MXRA8	2.875336e-02	6.239485e-01
ELN	2.841114e-02	6.249288e-01
RPL6	3.015544e-02	6.263108e-01
CST3	3.032534e-02	6.266989e-01
CD59	3.031361e-02	6.271690e-01
HTRA3	2.989768e-02	6.271690e-01
RBM38	3.019629e-02	6.271690e-01
RTFDC1	2.892305e-02	6.271690e-01
ARMT1	3.050156e-02	6.278048e-01
VAV3	2.988509e-02	6.278048e-01
BLOC1S6	2.802625e-02	6.296162e-01
LHFP	2.834948e-02	6.303554e-01
TPP1	2.891249e-02	6.306772e-01
TTC37	2.914241e-02	6.321045e-01
DDR2	2.890911e-02	6.328319e-01
SSR1	2.964445e-02	6.328319e-01
GJC3	2.658820e-02	6.334356e-01
C1orf27	2.905848e-02	6.335059e-01
COL18A1	2.988050e-02	6.335059e-01
NPIPB3	2.943323e-02	6.335059e-01
WDR18	2.714263e-02	6.335059e-01
EIF3A	2.810023e-02	6.341146e-01
GNPTAB	2.885616e-02	6.355135e-01
GBA	2.906013e-02	6.357046e-01
GPCPD1	2.815863e-02	6.368031e-01
PITRM1	2.733306e-02	6.368031e-01
MFF	2.663720e-02	6.380167e-01
PCF11	2.515710e-02	6.382118e-01
NIT1	2.695846e-02	6.388685e-01
SVIP	2.885950e-02	6.388685e-01
WSB1	2.814724e-02	6.388685e-01
EPSTI1	2.224318e-02	6.400227e-01
PSCA	2.704480e-02	6.400227e-01
UGGT1	2.862348e-02	6.400559e-01
RPS13	2.960114e-02	6.419966e-01
ARF4	2.931355e-02	6.427877e-01
GAS2L1	2.819823e-02	6.427877e-01
NBEAL2	2.482691e-02	6.427877e-01
CNOT7	2.859016e-02	6.438405e-01
FBL	2.830272e-02	6.438405e-01
IFIT1	2.358330e-02	6.438405e-01
PURB	2.685862e-02	6.438405e-01
SOGA1	2.925071e-02	6.438405e-01
CYTH1	2.863715e-02	6.443272e-01
CYR61	2.889950e-02	6.446785e-01
SFXN1	2.662947e-02	6.455358e-01
PLK2	2.898228e-02	6.455869e-01
ZNHIT6	2.642340e-02	6.462755e-01
EDEM3	2.665914e-02	6.484766e-01
GM2A	2.372498e-02	6.484766e-01
HLA-DMB	2.770886e-02	6.484766e-01
IRX3	2.850351e-02	6.484766e-01
ITGAX	2.789768e-02	6.484766e-01
MAP1B	2.831614e-02	6.484766e-01
PRAF2	2.801087e-02	6.484766e-01
ATP1A1	2.908057e-02	6.488093e-01
WDR83OS	2.838891e-02	6.488093e-01
PTMS	2.838860e-02	6.504619e-01
TIMM50	2.815244e-02	6.509706e-01
RPL22L1	2.763323e-02	6.513552e-01
KPNA6	2.552605e-02	6.514545e-01
C19orf60	2.769724e-02	6.515474e-01
SLC19A1	2.738667e-02	6.515474e-01
UGP2	2.797129e-02	6.515474e-01
ZFP36L1	2.872514e-02	6.515474e-01
ARVCF	2.565395e-02	6.530796e-01
H3F3A	2.822374e-02	6.530796e-01
MDH1	2.712782e-02	6.530796e-01
MRPL27	2.354075e-02	6.530796e-01
MARK3	2.800574e-02	6.562578e-01
FBXO27	2.136220e-02	6.566650e-01
SLFN5	2.627535e-02	6.566650e-01
JTB	2.853959e-02	6.578717e-01
WAPAL	2.361827e-02	6.579995e-01
ITGA6	2.551846e-02	6.592202e-01
BAD	2.606857e-02	6.599733e-01
ADPRHL2	2.167877e-02	6.604487e-01
SETDB1	2.590390e-02	6.608557e-01
STOM	2.797248e-02	6.608557e-01
SLAMF7	2.694796e-02	6.611517e-01
TELO2	2.620526e-02	6.611517e-01
TMEM39A	1.263521e-02	6.611517e-01
ADAM10	2.709923e-02	6.614081e-01
AHCY	2.730652e-02	6.614081e-01
CASZ1	2.500275e-02	6.614081e-01
CFDP1	2.447218e-02	6.614081e-01
GOLIM4	2.650735e-02	6.614081e-01
EZR	1.606691e-02	6.616426e-01
MAVS	2.738279e-02	6.616426e-01
PEX16	2.727726e-02	6.616426e-01
ZNF692	2.577568e-02	6.616426e-01
FABP5	2.199436e-02	6.619697e-01
FAM98C	2.549906e-02	6.619697e-01
OSMR	2.404782e-02	6.619697e-01
PSMF1	2.543768e-02	6.619697e-01
RPL23	2.750248e-02	6.619697e-01
SLC25A38	2.283856e-02	6.619697e-01
C11orf49	1.798653e-02	6.625483e-01
HDAC1	2.552924e-02	6.625483e-01
INIP	2.546923e-02	6.626859e-01
DNAJB9	2.575310e-02	6.637574e-01
SLC35B1	2.643218e-02	6.637574e-01
ZNF814	2.405667e-02	6.637574e-01
NAT8L	2.617085e-02	6.654974e-01
TK1	2.656991e-02	6.655801e-01
G3BP1	2.683890e-02	6.659591e-01
SLC44A1	2.714632e-02	6.659591e-01
ARID4B	2.610794e-02	6.663946e-01
CCL5	2.587145e-02	6.663946e-01
CD46	2.704899e-02	6.663946e-01
CD53	2.549920e-02	6.663946e-01
CHD3	2.655769e-02	6.663946e-01
CSF1	2.599806e-02	6.663946e-01
DYNLT1	2.679996e-02	6.663946e-01
ECE1	1.649992e-02	6.663946e-01
MVB12A	2.441499e-02	6.663946e-01
NUCKS1	2.588330e-02	6.663946e-01
SEMA4C	2.462665e-02	6.663946e-01
TMX4	2.551529e-02	6.663946e-01
UROS	2.473303e-02	6.663946e-01
WDR5	2.481285e-02	6.663946e-01
ZFR	2.633443e-02	6.663946e-01
C22orf39	2.322845e-02	6.670421e-01
DDR1	2.642864e-02	6.670421e-01
E2F4	2.377939e-02	6.670421e-01
FAM120AOS	2.549235e-02	6.670421e-01
FOXA1	2.715720e-02	6.670421e-01
MRPL43	2.572998e-02	6.670421e-01
MZT2A	2.419631e-02	6.670421e-01
SLMAP	2.587980e-02	6.670421e-01
WDR34	2.578967e-02	6.670421e-01
PRLR	2.562153e-02	6.672678e-01
CDH1	2.723635e-02	6.675434e-01
ATXN3	2.189381e-02	6.699718e-01
OS9	2.404772e-02	6.699718e-01
HSPA5	2.692157e-02	6.706326e-01
FBLN1	1.744366e-02	6.707912e-01
MS4A6A	2.576847e-02	6.718084e-01
NDUFB2	2.617702e-02	6.721120e-01
HNRNPM	2.675281e-02	6.724197e-01
C8orf33	2.501665e-02	6.728284e-01
CDC27	2.594872e-02	6.728284e-01
MAGED2	2.652565e-02	6.728284e-01
OSTC	2.610211e-02	6.728284e-01
MAPK3	2.213954e-02	6.731068e-01
HMGCS1	2.575435e-02	6.736784e-01
TMOD3	2.598832e-02	6.736784e-01
LPGAT1	2.528714e-02	6.739672e-01
GATAD2A	2.531025e-02	6.740670e-01
DEDD	2.588528e-02	6.753269e-01
CKLF	2.169588e-02	6.800392e-01
DOT1L	2.490536e-02	6.800392e-01
NFKBIZ	2.345126e-02	6.800392e-01
NIPAL2	2.364910e-02	6.800392e-01
PTPN13	2.204592e-02	6.800392e-01
RPL36A	2.604264e-02	6.800392e-01
SERHL2	2.513068e-02	6.800392e-01
ZNF195	2.445346e-02	6.800392e-01
MRPS22	2.336355e-02	6.823026e-01
PHIP	2.529242e-02	6.839700e-01
CASK	2.491950e-02	6.841230e-01
ITGA5	1.741939e-02	6.844006e-01
TSPAN1	2.457579e-02	6.844071e-01	0.09055118
DNAJB11	2.525065e-02	6.863694e-01
SP100	2.366790e-02	6.874407e-01
PABPC1	2.612660e-02	6.879476e-01
MRPL50	2.345238e-02	6.912345e-01
BRF1	2.139503e-02	6.946605e-01
YES1	2.385071e-02	6.946605e-01
NNMT	2.517873e-02	6.949924e-01
PAPD4	2.348874e-02	6.953114e-01
DCAF8	2.474982e-02	6.955285e-01
SAMD4B	2.151875e-02	6.957247e-01
UTP23	2.464304e-02	6.957247e-01
LITAF	2.516612e-02	6.960506e-01
EIF4B	2.075536e-02	6.963203e-01
MRPL3	2.486260e-02	6.963203e-01
LASP1	2.416403e-02	6.967002e-01
HDAC3	1.855729e-02	6.967720e-01
SNW1	2.183412e-02	6.977424e-01
SUV420H1	2.358240e-02	6.977424e-01
MMP15	2.354110e-02	6.977665e-01
HACD3	2.402955e-02	6.993329e-01
BET1L	2.274328e-02	7.005372e-01
PARP12	2.337653e-02	7.005372e-01
RMND1	2.341581e-02	7.015361e-01
EIF4E2	2.397704e-02	7.025991e-01
WBP11	2.396484e-02	7.025991e-01
FBXO9	2.297483e-02	7.031301e-01
AES	2.494241e-02	7.034118e-01
ITGB1	2.262848e-02	7.034118e-01
RBPJ	2.330485e-02	7.034118e-01
RNASEH2B	2.411642e-02	7.034118e-01
SORBS3	2.396875e-02	7.034118e-01
CLDN12	1.780709e-02	7.035006e-01
UBB	2.483998e-02	7.035006e-01
MAP4K3	2.364210e-02	7.038372e-01
NLRC5	2.103193e-02	7.038372e-01
OCLN	2.368102e-02	7.038372e-01
CETN2	2.253414e-02	7.042202e-01
FAM3C	2.361310e-02	7.046670e-01
LYRM2	2.260249e-02	7.046670e-01
NDUFB9	2.475141e-02	7.046670e-01
FLNB	2.312387e-02	7.052470e-01
RGS16	1.800740e-02	7.066216e-01
GUCD1	2.310333e-02	7.067528e-01
TRABD	7.989610e-03	7.067528e-01
STAT2	2.448924e-02	7.067596e-01
RRBP1	2.309519e-02	7.075241e-01
FSCN1	2.293383e-02	7.089421e-01
HDLBP	2.355927e-02	7.093644e-01
ARRDC1	2.362417e-02	7.094649e-01
GLYR1	1.939389e-02	7.094649e-01
TARS	2.360590e-02	7.095208e-01
ICAM1	2.322159e-02	7.096864e-01
RPL18	2.423487e-02	7.110944e-01
RPL39L	1.008408e-02	7.117323e-01
ARHGEF2	2.259561e-02	7.119943e-01
DDX6	2.343125e-02	7.139495e-01
RARRES1	2.327662e-02	7.139495e-01
CLPTM1	2.337537e-02	7.139692e-01
NEK9	1.996659e-02	7.148717e-01
RAB1B	2.278527e-02	7.151595e-01
STK11	2.345079e-02	7.151595e-01
ADGRG1	2.324705e-02	7.157826e-01
MTMR6	2.061321e-02	7.157826e-01
XPC	2.019231e-02	7.157826e-01
AFF1	2.189163e-02	7.158051e-01
BAZ1B	2.268266e-02	7.164097e-01
CEP250	2.155038e-02	7.164097e-01
DEAF1	2.043549e-02	7.164097e-01
PGAM1	2.294110e-02	7.164097e-01
CHM	2.253759e-02	7.177067e-01
FNDC3A	2.256341e-02	7.177067e-01
[truncated: 4,215 more rows]

## Sheet: 2supp_table_4_L2
	I	Adjusted P-value	Percent Driving
B2M	5.788538e-01	0.000000e+00	0.264
HLA-B	3.764414e-01	0.000000e+00	0.188
FN1	6.209114e-01	0.000000e+00	0.160
RPN2	3.169038e-01	0.000000e+00	0.160
POSTN	6.088441e-01	0.000000e+00	0.156
COL3A1	6.535598e-01	0.000000e+00	0.112
COL1A1	6.832844e-01	0.000000e+00	0.108
SPARC	5.386355e-01	0.000000e+00	0.108
COL12A1	4.719101e-01	0.000000e+00	0.104
COL1A2	6.023826e-01	0.000000e+00	0.104
DCN	4.075381e-01	0.000000e+00	0.100
LUM	5.392647e-01	0.000000e+00	0.100
RPL18A	3.174845e-01	0.000000e+00	0.100
SFRP2	5.158025e-01	0.000000e+00	0.088
CLEC3A	3.314620e-01	0.000000e+00	0.080
COL11A1	4.806714e-01	0.000000e+00	0.072
TMEM45A	4.391535e-01	0.000000e+00
COL6A3	3.120958e-01	3.631014e-14	0.104
RPL35	3.081660e-01	3.631014e-14	0.056
RPL13	3.051491e-01	1.314081e-13	0.204
TGM2	3.013628e-01	1.314081e-13	0.088
RPS18	3.014992e-01	1.881525e-13	0.112
RPL28	2.963951e-01	4.799253e-13	0.108
ADAMTS2	2.676313e-01	1.149821e-12
RPL41	2.875365e-01	3.228697e-12	0.164
SPINT2	2.885325e-01	3.502532e-12	0.160
PRSS23	2.823832e-01	3.577221e-12	0.120
TMSB4X	2.783806e-01	2.105362e-11	0.208
ZYX	2.618632e-01	2.105362e-11	0.052
STC2	2.548099e-01	3.773712e-11
HTRA1	2.715345e-01	5.906371e-11	0.080
FAU	2.515368e-01	8.343388e-11
ASPN	2.511243e-01	4.127857e-10	0.060
PALLD	2.552044e-01	5.674975e-10	0.068
TNC	2.502134e-01	1.410673e-09	0.088
RNF10	1.926125e-01	2.002126e-09
RDH10	2.483153e-01	2.004474e-09	0.084
CD55	2.444377e-01	2.455437e-09
IGFBP5	2.477326e-01	2.783327e-09	0.076
FGB	2.377915e-01	4.159587e-09	0.056
RARRES1	2.458235e-01	4.426048e-09	0.096
SPP1	2.410739e-01	5.638164e-09	0.068
SQLE	2.423202e-01	5.690731e-09	0.092
SSR4	2.404106e-01	5.912818e-09	0.056
IGLL5	2.130306e-01	7.727456e-09
RPL36	2.395599e-01	8.254655e-09	0.096
LOX	2.348974e-01	8.662438e-09	0.060
VIM	2.386764e-01	1.221052e-08	0.132
RPS14	2.294852e-01	1.221052e-08
TES	2.241503e-01	1.221052e-08
CP	2.210251e-01	2.074884e-08	0.072
COL5A2	2.345850e-01	2.350685e-08	0.072
VCAN	2.323185e-01	2.350685e-08	0.072
BLVRB	2.287961e-01	2.352518e-08	0.076
PRRX1	2.266154e-01	2.887969e-08	0.060
AEBP1	2.323396e-01	3.353729e-08	0.076
BASP1	2.281943e-01	4.121866e-08	0.080
MMP13	2.182715e-01	4.164512e-08
FNBP1L	2.268825e-01	4.277194e-08	0.060
SULF1	2.277277e-01	4.855469e-08	0.076
SH3BGRL	2.306835e-01	5.147619e-08	0.136
HSP90AA1	2.299452e-01	5.195634e-08	0.136
CXCL9	2.137117e-01	7.635694e-08
FXYD3	2.276512e-01	7.970008e-08	0.160
DBI	2.210016e-01	1.256520e-07	0.052
CILP	2.052842e-01	2.493448e-07	0.064
TP53INP2	2.166589e-01	3.283822e-07	0.080
RPS5	2.152636e-01	3.375027e-07	0.084
OSTM1	1.977832e-01	3.387908e-07
CTSK	2.100467e-01	4.900365e-07	0.084
RPL11	2.145260e-01	5.384697e-07	0.140
MGST1	1.951384e-01	6.467202e-07	0.060
TLCD1	1.510408e-01	8.213988e-07
EIF4G2	2.099190e-01	8.263165e-07	0.160
UBE2M	2.051428e-01	8.863715e-07
COX17	2.042069e-01	1.061703e-06	0.068
RPS27	2.074015e-01	1.275257e-06	0.104
TGFBR1	2.035581e-01	1.668868e-06	0.084
FTL	2.060465e-01	1.700414e-06	0.096
SOD2	2.028948e-01	1.700414e-06	0.076
TMOD3	2.052605e-01	1.764018e-06	0.084
ALG5	1.954661e-01	1.764018e-06
PLAU	1.910598e-01	1.764018e-06
SCD	1.989114e-01	1.932814e-06	0.088
FCGR3A	1.928223e-01	1.932814e-06	0.056
CTSD	2.033460e-01	1.964009e-06	0.076
STRN	1.931393e-01	2.144000e-06
RTN4	2.025595e-01	2.308164e-06	0.092
CST3	2.014664e-01	2.472951e-06	0.104
RPS9	1.980876e-01	3.060296e-06	0.080
TRPS1	1.850932e-01	3.213176e-06
RPS19	1.986974e-01	3.377871e-06	0.104
HLA-DRA	1.983434e-01	3.483880e-06	0.072
A2M	1.989613e-01	3.651542e-06	0.084
ADD1	1.921452e-01	3.789236e-06
BOLA3	1.784385e-01	3.978853e-06
BST2	1.926515e-01	4.020719e-06
LEO1	1.969561e-01	4.303630e-06	0.068
CTHRC1	1.899808e-01	4.402724e-06	0.084
NFKB2	1.426121e-01	4.628319e-06
FURIN	1.793854e-01	5.829767e-06
GBP1	1.911843e-01	6.402459e-06	0.080
SURF4	1.911733e-01	6.811635e-06
COX6B1	1.856480e-01	9.808146e-06	0.080
HLA-C	1.897962e-01	1.039607e-05	0.112
CST4	1.870653e-01	1.119540e-05
NDRG2	1.662255e-01	1.253280e-05
THBS2	1.805785e-01	1.303069e-05	0.056
SFPQ	1.860508e-01	1.373317e-05	0.060
MOGS	1.759312e-01	1.830131e-05
H2AFJ	1.834889e-01	1.872282e-05
MIB1	1.641566e-01	1.924956e-05
APOA1BP	1.746426e-01	2.074309e-05
COL10A1	1.828834e-01	2.167711e-05	0.068
TMA7	1.808151e-01	2.315821e-05	0.056
OAT	1.824563e-01	2.860785e-05	0.084
PDPN	1.778379e-01	3.542792e-05	0.056
G6PD	1.748668e-01	3.921495e-05
RPL37A	1.791782e-01	4.337954e-05	0.096
YWHAQ	1.755754e-01	4.337954e-05
MEA1	1.455030e-01	4.523356e-05
RPL13A	1.773160e-01	5.241550e-05	0.080
FNDC1	1.602460e-01	5.730489e-05
SCAND1	1.739143e-01	6.442430e-05	0.060
PHB2	1.708884e-01	6.741368e-05	0.064
FADS2	1.680249e-01	7.645522e-05
XBP1	1.742691e-01	8.677097e-05	0.124
MAL2	1.734957e-01	8.677097e-05	0.076
RNF144A	1.658050e-01	8.746033e-05
TAX1BP1	1.676613e-01	9.116447e-05	0.072
PPA1	1.723619e-01	9.116447e-05	0.056
MIF	1.669557e-01	9.448453e-05	0.056
RPL3	1.693788e-01	1.185054e-04	0.076
RPLP2	1.698189e-01	1.224473e-04	0.092
CCDC80	1.663300e-01	1.352086e-04	0.052
MXRA5	1.654547e-01	1.422280e-04
SERPINA5	1.658864e-01	1.499331e-04	0.064
LRRC10B	1.421701e-01	1.657639e-04
PPP1R1B	1.666431e-01	1.877981e-04	0.088
LAPTM4B	1.439360e-01	1.983831e-04
OSBPL8	1.588304e-01	2.019269e-04
LIMCH1	1.582215e-01	2.079323e-04
CD24	1.659931e-01	2.082002e-04	0.116
PPP4R2	1.494122e-01	2.082002e-04
ADAM9	1.635368e-01	2.082589e-04	0.072
PPP2R5C	1.608036e-01	2.111100e-04
LEPROT	1.560023e-01	2.115267e-04
GCC2	1.566433e-01	2.433929e-04
KRT19	1.626575e-01	2.455714e-04	0.084
YWHAZ	1.642219e-01	2.555176e-04	0.164
GPBP1	1.579755e-01	3.228124e-04
STX3	1.456130e-01	3.459399e-04
HSPD1	1.591896e-01	3.615366e-04	0.084
FAM177B	1.526111e-01	3.762489e-04	0.064
GGCT	1.584719e-01	3.780369e-04
SUPT4H1	1.402645e-01	4.016719e-04
SNRPE	1.565880e-01	4.495046e-04	0.060
ATP2B1	1.366655e-01	4.495046e-04
DCXR	1.450474e-01	4.495046e-04
EEF1A1	1.569037e-01	5.046424e-04	0.092
COL8A2	1.509187e-01	5.219946e-04
FOS	1.541649e-01	5.314395e-04	0.076
VPS4B	1.540509e-01	5.442434e-04	0.084
BFAR	1.168526e-01	5.442434e-04
HERPUD1	1.557220e-01	5.442434e-04
NDUFA13	1.464221e-01	5.442434e-04
COPB1	1.537762e-01	5.549604e-04	0.060
TP53I13	1.535386e-01	5.549604e-04	0.056
FXR1	1.502545e-01	5.935315e-04	0.052
ACADSB	1.467021e-01	5.965558e-04	0.052
PFDN5	1.483893e-01	6.306467e-04
RPL10	1.544743e-01	6.384479e-04	0.068
ARPC5	1.529459e-01	7.085364e-04	0.080
UROD	1.367024e-01	7.283138e-04
TGIF2	1.444203e-01	7.342368e-04
IFI6	1.511374e-01	8.082118e-04	0.088
PLSCR1	1.244644e-01	8.082118e-04
TGFBR2	1.373667e-01	8.082118e-04
LDHA	1.473553e-01	8.161259e-04	0.072
RPL26	1.516551e-01	8.182929e-04	0.064
RPL37	1.519361e-01	8.434962e-04	0.132
CD99L2	1.326640e-01	8.603138e-04
KIAA1324	1.471787e-01	8.603138e-04
TFF3	1.422414e-01	9.989798e-04
TIMP3	1.400350e-01	1.005117e-03
DVL3	1.378089e-01	1.031519e-03
HSD17B4	1.441070e-01	1.031519e-03
CDK11B	1.407004e-01	1.055569e-03
MCM3AP	1.354628e-01	1.055569e-03
SLC7A2	1.446209e-01	1.111189e-03
CDC42SE2	1.430913e-01	1.144888e-03	0.076
HLA-DPB1	1.413999e-01	1.174337e-03	0.060
NTN4	1.393267e-01	1.174337e-03
TMX4	1.363714e-01	1.218045e-03
EEF1B2	1.460845e-01	1.280665e-03	0.064
TIMMDC1	1.379050e-01	1.304413e-03	0.056
TMEM176B	1.287325e-01	1.341217e-03
ROMO1	1.456596e-01	1.346507e-03	0.060
MGP	1.454664e-01	1.409548e-03	0.084
GPX1	1.403206e-01	1.426951e-03
ZBTB42	5.269373e-02	1.454191e-03
ADI1	1.399037e-01	1.469624e-03
JAG1	1.189329e-01	1.540348e-03
KRT17	1.343591e-01	1.599039e-03
METTL9	1.368326e-01	1.607016e-03
TRA2A	1.400021e-01	1.607016e-03
RNF44	1.399240e-01	1.638160e-03
MKL1	1.203096e-01	1.649545e-03
SGMS1	1.367488e-01	1.649545e-03
IPO4	1.085081e-01	1.669657e-03
NIFK	1.387661e-01	1.701414e-03
SPRED1	1.383687e-01	1.722199e-03
EIF6	1.407341e-01	1.764493e-03	0.064
TFAM	1.368961e-01	1.764493e-03
UBE3A	1.397205e-01	1.792282e-03	0.052
RPL29	1.405039e-01	1.823829e-03
GAPDH	1.406549e-01	1.971410e-03	0.068
TTLL12	1.210101e-01	1.981951e-03
RNPEPL1	1.357374e-01	2.077642e-03
MDM2	1.312501e-01	2.112545e-03
SNX19	1.375139e-01	2.133947e-03	0.052
CXCL10	1.245616e-01	2.172221e-03
MYL12A	1.400756e-01	2.182905e-03
RAB11FIP5	1.315116e-01	2.189080e-03
YIF1B	1.387360e-01	2.294637e-03	0.064
MAN1A1	1.322033e-01	2.294637e-03
H3F3A	1.401431e-01	2.426213e-03	0.124
SPON1	1.263718e-01	2.441368e-03
IDI1	1.355884e-01	2.469434e-03
ANXA3	1.077886e-01	2.517260e-03
CERS2	1.393171e-01	2.537985e-03	0.072
CPD	1.385368e-01	2.537985e-03	0.072
LINC00116	1.196623e-01	2.726866e-03
PYGL	1.364461e-01	2.742783e-03	0.072
ASPSCR1	1.183331e-01	2.774886e-03
RPL9	1.360750e-01	2.814110e-03	0.092
EIF4EBP1	1.324463e-01	2.814110e-03
GADD45GIP1	1.110554e-01	2.814110e-03
DPYSL3	1.330820e-01	2.866887e-03	0.064
APOD	1.350121e-01	2.926650e-03
SMARCB1	1.282125e-01	2.935440e-03
ATP5S	6.715667e-02	2.940394e-03
RPS15A	1.367027e-01	2.975861e-03	0.092
MZT2B	1.353905e-01	2.986893e-03	0.052
ANXA5	1.362955e-01	2.986893e-03
ENSA	1.352352e-01	3.170121e-03	0.084
LTF	1.258841e-01	3.179836e-03
GSN	1.339464e-01	3.233549e-03	0.052
CDC42BPA	1.204689e-01	3.233549e-03
SNX9	1.330707e-01	3.233549e-03
SWI5	8.818974e-02	3.233549e-03
SELENBP1	1.292789e-01	3.382011e-03
MEAF6	6.944798e-02	3.537290e-03
ZMAT2	1.260646e-01	3.539238e-03
ANO1	1.312745e-01	3.626126e-03
PPIC	1.326717e-01	3.692784e-03	0.064
GBAS	1.324080e-01	3.902872e-03
SLC25A5	1.330552e-01	4.363496e-03	0.092
GNB2L1	1.293080e-01	4.513932e-03	0.056
TCEB2	1.289550e-01	4.513932e-03
AREG	1.252859e-01	4.534003e-03
RPLP0	1.307738e-01	4.669855e-03	0.056
COA1	1.212684e-01	4.677981e-03
DNM2	1.202733e-01	4.677981e-03
FUS	1.287978e-01	4.677981e-03
CCSER2	1.278308e-01	4.764646e-03
RPL27A	1.300287e-01	4.765486e-03	0.068
CALD1	1.305933e-01	4.977740e-03	0.060
MALAT1	1.242272e-01	5.208277e-03
KIF1B	1.138952e-01	5.256274e-03
UQCR11	1.275086e-01	5.580507e-03
MYLK	1.270728e-01	5.589396e-03	0.056
RPRD1B	1.048408e-01	5.589396e-03
H3F3B	1.294359e-01	5.624198e-03	0.076
C1D	1.188685e-01	5.624198e-03
SHB	1.141852e-01	5.637951e-03
RHOA	7.008971e-02	5.685234e-03
PMF1	1.224439e-01	5.979689e-03
PODXL2	1.043721e-01	6.219459e-03
SPNS1	1.194435e-01	6.242520e-03
PDDC1	5.743270e-02	6.269871e-03
FBXL3	1.261556e-01	6.281673e-03
COL6A2	1.264311e-01	6.560821e-03	0.072
RNF11	1.239991e-01	6.560821e-03	0.052
PTBP3	1.249764e-01	6.583476e-03
SENP6	1.215287e-01	6.662107e-03
BAIAP2	1.112226e-01	6.762617e-03
CAND1	1.242114e-01	6.855268e-03	0.064
ANXA1	1.248289e-01	6.855268e-03
SRSF3	1.228126e-01	7.036394e-03
S100A9	1.232737e-01	7.284143e-03
ATP5E	1.261756e-01	7.352784e-03	0.128
RYK	1.211131e-01	7.352784e-03
RFC4	1.151880e-01	7.461208e-03
ELN	5.894518e-02	7.549054e-03
MB	3.342534e-02	7.591770e-03
COTL1	1.224509e-01	7.653362e-03
MYDGF	1.216918e-01	7.850564e-03
LGALS3	1.251908e-01	8.056219e-03	0.124
TFG	1.236616e-01	8.056219e-03	0.072
PUM2	1.227212e-01	8.213659e-03	0.056
GUCD1	1.209040e-01	8.213659e-03
FABP5	1.199273e-01	9.157598e-03	0.060
DUSP14	1.220401e-01	9.532888e-03	0.068
ATP5EP2	1.227261e-01	9.624708e-03	0.108
GPR160	1.211950e-01	9.624708e-03	0.068
ANTXR1	1.214449e-01	9.624708e-03	0.052
PAWR	1.155390e-01	9.772700e-03
ACLY	1.203189e-01	9.808095e-03
ERBB2	1.215372e-01	9.903703e-03	0.092
ARIH2	1.171350e-01	1.003662e-02
CHCHD2	1.215171e-01	1.003755e-02	0.100
SPPL2A	1.189571e-01	1.025082e-02
PLK2	1.173448e-01	1.077337e-02
RNF146	1.105584e-01	1.077337e-02
LAMP2	1.205177e-01	1.117077e-02	0.052
ADGRG1	1.192360e-01	1.126683e-02	0.056
PSMD8	1.190408e-01	1.126683e-02
NOL11	1.017592e-01	1.136736e-02
MAPKAPK2	1.121684e-01	1.146934e-02
WDR3	1.137928e-01	1.148240e-02
IDH1	1.125784e-01	1.158776e-02
SYNCRIP	1.182510e-01	1.179737e-02
C21orf33	1.051849e-01	1.191601e-02
NDUFS4	1.120519e-01	1.191601e-02
PPP1R13L	1.034415e-01	1.221641e-02
SLC20A1	1.098702e-01	1.250321e-02
SNX3	1.144740e-01	1.256709e-02
CSTF1	1.036115e-01	1.293316e-02
TIPRL	1.032304e-01	1.293316e-02
NCKAP1	1.170644e-01	1.297873e-02	0.060
MTERF3	1.080085e-01	1.297873e-02
HLA-DRB1	1.177534e-01	1.302464e-02
UQCRB	1.169116e-01	1.356719e-02
ADAMTS15	1.080091e-01	1.364427e-02
MCFD2	1.147049e-01	1.364427e-02
ADGRL1	6.849016e-02	1.398195e-02
ATP5G3	1.132833e-01	1.398195e-02
REST	1.135460e-01	1.398195e-02
AGT	1.103205e-01	1.399811e-02	0.052
GPAA1	1.139062e-01	1.399811e-02
C11orf31	1.139895e-01	1.400575e-02
NET1	1.144261e-01	1.403763e-02	0.056
COPE	1.127900e-01	1.410769e-02
STX7	1.119075e-01	1.470943e-02
DYNLT1	1.103646e-01	1.481443e-02
MAGED2	1.115192e-01	1.481443e-02
UBE2C	1.111874e-01	1.481443e-02
IGFBP7	1.111245e-01	1.496906e-02
SLCO2B1	1.128715e-01	1.496906e-02
AQP1	7.492253e-02	1.498163e-02
RBM3	1.132566e-01	1.498163e-02
CST1	1.141037e-01	1.503380e-02
SMARCD1	1.059283e-01	1.503380e-02
PACSIN3	1.067948e-01	1.506995e-02
GGH	1.142496e-01	1.509093e-02	0.056
ARHGAP29	1.075356e-01	1.531973e-02
GPC3	1.122285e-01	1.537936e-02
TXNDC9	1.074737e-01	1.537936e-02
HNRNPA2B1	1.158790e-01	1.554046e-02	0.100
ARFGEF3	1.105548e-01	1.624595e-02	0.068
PRKAR2A	9.178306e-02	1.624595e-02
GOLM1	1.148398e-01	1.629386e-02	0.064
RPL18	1.144972e-01	1.651058e-02	0.060
HMGN1	1.144504e-01	1.651058e-02	0.052
RNF149	1.051860e-01	1.651058e-02
HN1L	1.114456e-01	1.665608e-02
PPP1CB	1.120561e-01	1.665608e-02
DEGS2	1.129886e-01	1.668654e-02	0.052
TMBIM6	1.132552e-01	1.673197e-02	0.052
REEP3	1.109048e-01	1.705694e-02
ARHGEF1	1.037124e-01	1.715910e-02
NUPL1	1.088147e-01	1.768974e-02
TBL1XR1	1.112360e-01	1.778813e-02
DDX52	1.095815e-01	1.789504e-02
SSBP4	9.491748e-02	1.789504e-02
SMUG1	9.584948e-02	1.815413e-02
ANXA2	1.123943e-01	1.875138e-02	0.088
IL6ST	1.115994e-01	1.910006e-02	0.052
CHP1	1.095006e-01	1.913669e-02	0.060
TUBGCP5	1.061336e-01	1.913669e-02	0.056
HSPA14	1.087581e-01	1.935187e-02
RPL30	1.116693e-01	1.956906e-02	0.060
NUP50	1.069914e-01	2.007837e-02
EID2	1.109001e-01	2.017458e-02
RNF187	1.092860e-01	2.081526e-02
ABHD2	1.090793e-01	2.100775e-02	0.056
UBB	1.079307e-01	2.114206e-02	0.092
FGG	1.069001e-01	2.133714e-02	0.064
ATPIF1	9.706538e-02	2.183744e-02
VASP	9.850704e-02	2.213731e-02
IFNGR2	1.057174e-01	2.239273e-02	0.052
SPATA33	8.553511e-02	2.270620e-02
PSMD6	1.068495e-01	2.295467e-02
UBFD1	9.789701e-02	2.320704e-02
PHF20L1	1.072221e-01	2.375132e-02	0.052
RPL35A	1.050727e-01	2.397458e-02
ANKRD11	9.869603e-02	2.404272e-02
COPA	1.090566e-01	2.429990e-02	0.076
RPS12	1.093973e-01	2.430596e-02	0.116
ENAH	1.080584e-01	2.430596e-02
PCYOX1	1.006938e-01	2.430596e-02
TSFM	1.032141e-01	2.430596e-02
ARRDC1	8.987161e-02	2.444539e-02
LCP1	9.957692e-02	2.444539e-02
TMEM192	1.021551e-01	2.444539e-02
ANKH	1.059898e-01	2.507874e-02	0.060
DLD	1.060080e-01	2.510431e-02	0.052
JTB	1.078220e-01	2.514046e-02
AZGP1	9.884584e-02	2.515095e-02
PRDX3	1.078306e-01	2.588580e-02
PRMT2	5.396941e-02	2.588580e-02
C3	1.062074e-01	2.666917e-02	0.064
SERPINF1	1.054860e-01	2.667017e-02	0.064
RPLP1	1.069697e-01	2.671155e-02	0.068
CLNS1A	1.050735e-01	2.695645e-02
GRINA	1.059337e-01	2.710629e-02	0.060
CYBA	9.898987e-02	2.763698e-02
CBR1	1.055317e-01	2.798312e-02
SEC23A	1.029331e-01	2.814659e-02
ZNF384	1.002837e-01	2.817897e-02
CD46	1.068004e-01	2.831680e-02	0.084
POLR2K	1.041895e-01	2.917433e-02
C8orf33	1.025993e-01	2.980605e-02
SAV1	9.714418e-02	2.980605e-02
LOXL1	1.000415e-01	3.020684e-02
RPL21	1.057584e-01	3.055576e-02	0.076
CD320	7.231347e-02	3.055576e-02
HSPA1B	1.014246e-01	3.075326e-02
ATF4	1.027324e-01	3.078025e-02
ANAPC5	9.831560e-02	3.079382e-02
UQCRQ	1.045178e-01	3.079487e-02
PAM	1.017088e-01	3.118767e-02
TUBA1B	1.048656e-01	3.121120e-02	0.100
PKN1	9.539111e-02	3.122689e-02
PTPRK	9.879406e-02	3.146096e-02
ANKRD10	8.074070e-02	3.163540e-02
S100A6	1.046647e-01	3.205204e-02	0.064
ZCCHC24	7.385370e-02	3.246462e-02
SC5D	1.016760e-01	3.288434e-02
IFI35	9.982213e-02	3.299933e-02
LAD1	9.074663e-02	3.316784e-02
PPDPF	9.741858e-02	3.345754e-02
CPE	1.039609e-01	3.348170e-02
GNAS	1.044934e-01	3.385827e-02	0.116
ENPP5	9.864096e-02	3.475675e-02
ARHGAP4	9.526975e-02	3.503137e-02
SLAIN2	9.898443e-02	3.506690e-02
GLIS2	9.582091e-02	3.508291e-02
CD44	1.031918e-01	3.545802e-02
ATP1B3	4.497194e-02	3.572045e-02
MXRA7	9.887629e-02	3.608397e-02
UFC1	1.001155e-01	3.655107e-02
GPC1	9.699854e-02	3.699843e-02
COX7C	1.027718e-01	3.700157e-02	0.052
BAG1	9.998863e-02	3.700157e-02
CD63	1.013664e-01	3.705628e-02	0.080
SLC38A1	6.147231e-02	3.705628e-02
TPM2	1.004233e-01	3.705628e-02
ELOVL1	8.809646e-02	3.758817e-02
TMEM59	9.552458e-02	3.803256e-02
NPC1	9.265744e-02	3.805575e-02
ATP5B	1.002960e-01	3.818515e-02
LXN	9.396823e-02	3.818515e-02
SKIL	9.546499e-02	3.910350e-02
COPS8	9.421720e-02	3.923903e-02
ATP5L	1.011380e-01	4.048416e-02
MUCL1	9.978362e-02	4.048416e-02
KIAA0196	9.442270e-02	4.057449e-02
MEX3D	9.159688e-02	4.066444e-02
LUC7L	9.218912e-02	4.066600e-02
PGK1	1.002852e-01	4.066600e-02
VAMP8	9.900596e-02	4.066600e-02
NAPA	9.973224e-02	4.127883e-02
PSMD5	8.364986e-02	4.127883e-02
TSPAN9	8.900906e-02	4.127883e-02
BMPR2	9.721622e-02	4.224202e-02	0.052
MRPS7	9.195332e-02	4.224202e-02
NAP1L1	9.967905e-02	4.224202e-02
PACS2	8.124163e-02	4.224202e-02
RBBP7	9.746948e-02	4.224202e-02
PLIN3	9.622697e-02	4.284906e-02
NFKB1	9.735499e-02	4.307006e-02
CTNNA1	9.737293e-02	4.313594e-02	0.052
FBXO7	9.258076e-02	4.321136e-02
ITIH2	9.710082e-02	4.362647e-02	0.052
KTN1	9.920829e-02	4.362647e-02
SRGN	8.458684e-02	4.384260e-02
CYB5A	9.759277e-02	4.437640e-02	0.052
MRPL13	9.723211e-02	4.437640e-02
RALGPS2	8.962318e-02	4.484128e-02
CD93	9.584049e-02	4.494387e-02
CRISPLD2	9.597998e-02	4.522103e-02	0.052
S100A14	7.781284e-02	4.531387e-02
SFRP4	9.277845e-02	4.531387e-02
ARF1	9.799455e-02	4.545326e-02
ACTN4	9.708933e-02	4.614283e-02
HNRNPH2	9.555085e-02	4.614283e-02
LITAF	9.419654e-02	4.614283e-02
LRG1	8.881297e-02	4.614283e-02
OTUD5	8.683343e-02	4.614283e-02
NUPL2	9.431916e-02	4.626311e-02
PABPC3	8.024796e-02	4.655330e-02
RPS6KA4	9.268935e-02	4.655330e-02
RASD1	9.613434e-02	4.728147e-02
SEC11C	9.676468e-02	4.737279e-02
FRMD6	9.590610e-02	4.914324e-02	0.052
NIPAL2	8.995199e-02	4.916323e-02
MPHOSPH6	9.594747e-02	4.925953e-02	0.056
AKT3	9.003059e-02	4.925953e-02
TCF20	8.918197e-02	4.989519e-02
SNRPD3	9.208944e-02	5.042575e-02
CNPY2	9.457599e-02	5.094589e-02
AP2S1	9.465210e-02	5.120271e-02
C19orf33	8.983313e-02	5.120271e-02
SELPLG	8.376632e-02	5.120271e-02
CSE1L	8.502408e-02	5.161095e-02
KDELR3	9.156638e-02	5.161095e-02
MRPL54	9.373376e-02	5.161095e-02
DGKZ	8.289655e-02	5.247100e-02
NDUFA4	9.629091e-02	5.270337e-02
MTRNR2L8	8.980092e-02	5.287566e-02
C1QA	9.454479e-02	5.324198e-02
YWHAE	9.405258e-02	5.324198e-02
FAM20B	9.209577e-02	5.325301e-02
KLF6	9.547543e-02	5.370141e-02
LTBP2	9.021369e-02	5.451054e-02
CD74	9.460153e-02	5.500776e-02
PRRC2C	9.346554e-02	5.502719e-02
RCC2	9.097966e-02	5.518934e-02
GTPBP1	8.908321e-02	5.529049e-02
DUSP16	9.168567e-02	5.606694e-02
F13A1	9.138824e-02	5.615021e-02
TMEM106B	9.244703e-02	5.617780e-02
DRAM2	9.207389e-02	5.624484e-02
CASP2	8.545258e-02	5.627870e-02
ACTG1	9.092839e-02	5.630014e-02
NADSYN1	8.831433e-02	5.630014e-02
HEG1	9.170832e-02	5.640176e-02
GALNT3	8.774858e-02	5.662092e-02
RPS7	9.499795e-02	5.667679e-02
NID1	9.096742e-02	5.674317e-02
SLC11A2	4.693418e-02	5.731797e-02
BZW1	9.428372e-02	5.750706e-02
PTPN14	8.788977e-02	5.854139e-02
LPGAT1	9.233539e-02	5.855996e-02
ATP5O	7.837211e-02	5.973844e-02
EPB41L3	8.962120e-02	6.066417e-02
APEH	8.695620e-02	6.142829e-02
RHOBTB3	8.889385e-02	6.142829e-02
WDR34	9.077901e-02	6.193509e-02
CYBB	8.875303e-02	6.210742e-02
EGLN2	8.985794e-02	6.236623e-02
MMP11	8.983371e-02	6.244167e-02
RPS15	9.157510e-02	6.370546e-02	0.092
PSMA2	8.891407e-02	6.370546e-02
CXCL17	9.071551e-02	6.404275e-02
TMED2	9.290614e-02	6.472148e-02
COL14A1	8.629823e-02	6.504293e-02
CYR61	9.034662e-02	6.504293e-02
RXRA	8.253496e-02	6.504293e-02
NDUFS5	8.959636e-02	6.700024e-02
SCRN2	8.385294e-02	6.709189e-02
ITGA1	8.712744e-02	6.823004e-02
PNMT	8.327465e-02	6.851972e-02
GYPC	8.965257e-02	6.866254e-02
RAN	8.800046e-02	6.883385e-02
LTBP1	8.747828e-02	6.993370e-02
TTL	8.260500e-02	6.996867e-02
GSS	8.969199e-02	7.031002e-02
TGFB2	8.655671e-02	7.104743e-02
CCPG1	8.764430e-02	7.165816e-02
TIMM9	8.817047e-02	7.167214e-02
CCNG2	9.059690e-02	7.200847e-02
NOTCH3	7.161660e-02	7.313486e-02
DDAH1	8.427512e-02	7.350338e-02
LIMK2	8.727889e-02	7.350338e-02
RABL2B	8.460926e-02	7.350338e-02
RPL19	8.975516e-02	7.350338e-02
ESRP1	8.937171e-02	7.414161e-02
VWF	8.709839e-02	7.414161e-02
CTSF	8.749162e-02	7.432100e-02
C1orf35	8.084146e-02	7.507993e-02
CSDE1	8.961571e-02	7.507993e-02
DUSP10	7.062687e-02	7.507993e-02
USP14	8.790451e-02	7.507993e-02
ACTG2	8.432014e-02	7.548764e-02
EIF4EBP2	8.396124e-02	7.548764e-02
CASKIN2	8.430775e-02	7.625195e-02
TOMM70A	8.668851e-02	7.642908e-02
ABCA1	8.761207e-02	7.668776e-02
ITGAX	8.088781e-02	7.703219e-02
CBX1	8.630990e-02	7.729161e-02
SELM	8.907267e-02	7.743621e-02
RAB6A	8.820643e-02	7.804152e-02
FAM214A	8.657368e-02	7.892937e-02
LIN7C	7.724373e-02	8.015611e-02
RB1	8.383026e-02	8.091716e-02
LRP6	7.930537e-02	8.097527e-02
KIFAP3	8.540627e-02	8.180932e-02
IGFBP2	8.079850e-02	8.350998e-02
RAB13	6.142780e-02	8.350998e-02
HSPA4	8.672974e-02	8.365602e-02
ZNF146	8.632980e-02	8.365602e-02
EPPK1	7.246201e-02	8.470255e-02
C9orf142	8.063166e-02	8.490916e-02
RLIM	7.955035e-02	8.493571e-02
CXCL12	8.079572e-02	8.536367e-02
NPIPA7	8.421595e-02	8.546671e-02
KPNA4	8.544541e-02	8.579704e-02
GRN	8.678693e-02	8.657433e-02
SLC35B1	7.793756e-02	8.676331e-02
ALDH9A1	8.636268e-02	8.704239e-02
ORMDL3	8.612147e-02	8.704239e-02
RPL36A	8.649448e-02	8.704239e-02
CRCP	8.495310e-02	8.716547e-02
NABP1	6.785347e-02	8.716547e-02
PFDN2	8.608621e-02	8.850425e-02
RPL34	8.628686e-02	8.985536e-02
IER3IP1	8.454372e-02	9.001489e-02
HNRNPK	8.561920e-02	9.048858e-02
RPS3A	8.676734e-02	9.133421e-02
ARRB2	7.874373e-02	9.197622e-02
BEX4	8.156258e-02	9.229306e-02
GJA1	8.141186e-02	9.280086e-02
HEBP1	8.378758e-02	9.300236e-02
TSPAN13	8.347336e-02	9.300236e-02
IRF1	8.293309e-02	9.318979e-02
MSH2	8.420282e-02	9.390920e-02
CCT6A	8.471897e-02	9.451608e-02
AP2B1	7.398921e-02	9.511228e-02
C4B	8.306256e-02	9.760575e-02
BOD1	7.999717e-02	9.786009e-02
NACA	8.522531e-02	9.786009e-02
PRRG4	6.243778e-02	9.786009e-02
WDR5	3.229942e-02	9.786009e-02
TRPC4AP	8.370644e-02	9.791850e-02
TYMP	8.122672e-02	9.799021e-02
RPS20	8.406584e-02	9.867674e-02
LSS	7.944872e-02	9.881506e-02
ODF2	8.243005e-02	9.890592e-02
MME	7.885042e-02	9.909410e-02
PLOD2	8.209636e-02	1.004312e-01
CABIN1	8.088461e-02	1.005049e-01
SMARCE1	8.411760e-02	1.007440e-01
FAH	7.824392e-02	1.009309e-01
SOCS7	8.088256e-02	1.009309e-01
PDAP1	8.046364e-02	1.012119e-01
GMFB	8.037490e-02	1.012865e-01
AGL	8.052709e-02	1.013978e-01
MTMR2	7.518774e-02	1.013978e-01
TOP2A	7.466553e-02	1.018576e-01
CDKN1A	7.731691e-02	1.036370e-01
SLC25A16	7.713566e-02	1.045683e-01
RB1CC1	8.096949e-02	1.054243e-01
MAFB	8.077400e-02	1.058325e-01
RPL27	8.185378e-02	1.061911e-01	0.068
UQCRC1	5.627892e-02	1.064243e-01
MFSD12	7.888415e-02	1.067000e-01
NHSL2	7.102963e-02	1.067000e-01
LY6E	8.193993e-02	1.070598e-01
RAB1B	8.270794e-02	1.071525e-01
LAMTOR3	8.169492e-02	1.073137e-01
S100A10	6.613021e-02	1.073137e-01
APRT	7.608520e-02	1.088137e-01
GOSR1	8.046484e-02	1.089012e-01
TMTC3	7.934866e-02	1.114518e-01
COPB2	8.195286e-02	1.134866e-01
DCK	8.016513e-02	1.134866e-01
NUCB2	7.992484e-02	1.134866e-01
SRP19	7.982332e-02	1.134866e-01
ACTR10	7.929563e-02	1.150601e-01
CTSZ	7.630036e-02	1.150601e-01
MRPL47	5.910303e-02	1.150601e-01
WIPF1	8.149602e-02	1.150601e-01
RPL4	8.105851e-02	1.164702e-01	0.164
WWTR1	7.991505e-02	1.167140e-01
MTHFS	7.910318e-02	1.168698e-01
RPL5	8.086161e-02	1.168698e-01
USP36	7.164974e-02	1.185291e-01
CAPN7	7.207811e-02	1.188222e-01
SLC7A8	7.771463e-02	1.194934e-01
XPR1	7.982415e-02	1.194944e-01
SCGB3A1	5.598034e-02	1.196467e-01
SPPL2B	7.460477e-02	1.199211e-01
XRN2	7.922052e-02	1.199211e-01
THAP5	7.794300e-02	1.200855e-01
TGFB1	7.886781e-02	1.204915e-01
ATXN2	7.841545e-02	1.209929e-01
TMEM167B	7.533164e-02	1.215180e-01
ZNF326	7.603601e-02	1.216986e-01
LDHB	7.858098e-02	1.220190e-01
SEC31A	7.845594e-02	1.224112e-01
SEL1L	7.662442e-02	1.224334e-01
ATP2A3	7.412430e-02	1.225087e-01
ANKS3	7.569957e-02	1.225191e-01
EIF2A	7.536831e-02	1.225191e-01
RPRD1A	7.722549e-02	1.227729e-01
RELA	7.578783e-02	1.229600e-01
SPCS1	7.953173e-02	1.234692e-01
ANP32B	7.803668e-02	1.238797e-01
CHPF2	7.789340e-02	1.245490e-01
UGDH	7.801439e-02	1.245818e-01
GOLGA4	7.885630e-02	1.246509e-01
MCL1	7.923682e-02	1.246509e-01
FBXO31	7.310254e-02	1.255193e-01
PAK4	7.543450e-02	1.257087e-01
MCEE	7.370790e-02	1.259887e-01
CRABP2	7.884403e-02	1.261882e-01
RDH11	7.930554e-02	1.283333e-01
TRMT2A	6.508370e-02	1.283333e-01
UGGT1	7.266952e-02	1.283333e-01
DNPH1	7.309457e-02	1.287193e-01
MSR1	7.036582e-02	1.288688e-01
COL6A1	7.594344e-02	1.303485e-01
TCEAL8	7.733708e-02	1.308280e-01
NOMO2	7.608917e-02	1.319619e-01
TMEM5	4.993622e-02	1.323136e-01
TSKU	7.533729e-02	1.335868e-01
DCTN1	7.283097e-02	1.354255e-01
TECR	7.524299e-02	1.354255e-01
INF2	7.268101e-02	1.356158e-01
SSR2	5.479899e-02	1.358276e-01
RPA3	7.402459e-02	1.361162e-01
C1orf43	7.769908e-02	1.370406e-01
PLEKHO2	6.721375e-02	1.370406e-01
WFDC2	7.772489e-02	1.370406e-01
MESDC1	7.535145e-02	1.382300e-01
LARP1	6.660196e-02	1.389341e-01
ARHGDIA	6.841547e-02	1.390084e-01
RNF220	7.325181e-02	1.390084e-01
REXO2	7.438747e-02	1.390210e-01
C1orf64	7.325021e-02	1.394600e-01
UQCRH	7.747390e-02	1.394600e-01
DSTN	7.736091e-02	1.407246e-01
CD164	7.734864e-02	1.408315e-01
MTRR	7.171295e-02	1.408315e-01
ANKRD12	7.256001e-02	1.408790e-01
WNT2	7.092908e-02	1.433014e-01
ATP6V1F	7.460516e-02	1.435174e-01
BPHL	5.463908e-02	1.435174e-01
FBLIM1	7.467014e-02	1.435174e-01
STT3A	7.595700e-02	1.435174e-01
LSP1	7.165469e-02	1.437970e-01
CDS2	7.134927e-02	1.438849e-01
RHBDD2	7.090620e-02	1.452927e-01
KIAA0232	2.701847e-02	1.455885e-01
COMMD6	7.620912e-02	1.478259e-01
LMAN1	7.645308e-02	1.478259e-01
APOC1	7.523581e-02	1.479457e-01
TMED3	7.340739e-02	1.484639e-01
RSRP1	7.372566e-02	1.489542e-01
GPNMB	7.514437e-02	1.502617e-01
RPS8	7.255611e-02	1.510758e-01
EMB	6.943852e-02	1.511538e-01
RAP1B	7.461633e-02	1.511538e-01
SEMA3C	7.226813e-02	1.511538e-01
SORD	7.046622e-02	1.511538e-01
ADAM10	7.414411e-02	1.514644e-01
NPIPA8	7.357967e-02	1.514644e-01
PAN2	7.144642e-02	1.514644e-01
TMEM87B	7.105137e-02	1.515744e-01
FAM168B	7.260503e-02	1.521200e-01
CTSL	7.210469e-02	1.522073e-01
TMEM14A	7.208544e-02	1.522073e-01
TRIQK	6.962539e-02	1.522073e-01
NADK	7.393485e-02	1.522163e-01
TMEM123	7.453604e-02	1.523328e-01
CLSTN1	7.133195e-02	1.527729e-01
TXN	7.411679e-02	1.527729e-01
UBE2Q1	7.384858e-02	1.527729e-01
USP9X	7.431308e-02	1.528884e-01
PEX19	6.452255e-02	1.532612e-01
ATP6AP2	7.349740e-02	1.539420e-01
CD53	7.395959e-02	1.539420e-01
HLA-DPA1	7.433780e-02	1.539420e-01
TNFRSF25	7.148151e-02	1.543298e-01
PSMD1	7.272049e-02	1.545604e-01
MED14	7.223992e-02	1.547271e-01
RPS4X	7.305761e-02	1.547271e-01
AHCY	7.148971e-02	1.548071e-01
RAB4A	5.883616e-02	1.548071e-01
RNF121	6.808823e-02	1.553247e-01
TSPAN17	4.949074e-02	1.557807e-01
TMEM63B	6.784388e-02	1.563377e-01
RPS25	7.434708e-02	1.573354e-01
EIF4H	7.407176e-02	1.576544e-01
TK1	6.353583e-02	1.596333e-01
SLC35A3	7.233623e-02	1.619676e-01
TAF2	6.984396e-02	1.619676e-01
TOPBP1	6.995147e-02	1.619676e-01
TMEM256	7.041737e-02	1.624491e-01
POFUT1	6.726770e-02	1.637874e-01
MGEA5	7.246551e-02	1.643180e-01
TPD52	7.308318e-02	1.645306e-01
TFRC	7.226658e-02	1.652626e-01
CTXN1	6.525420e-02	1.665193e-01
SBF1	7.034019e-02	1.665942e-01
ACP1	7.253007e-02	1.666929e-01
ATP6V1A	6.750737e-02	1.666929e-01
AZIN1	5.701274e-02	1.666929e-01
CDYL	7.013594e-02	1.666929e-01
MDFI	6.368037e-02	1.666929e-01
SELT	7.113946e-02	1.666929e-01
TPM3	7.352202e-02	1.666929e-01
UNG	6.732468e-02	1.666929e-01
YIPF4	6.971802e-02	1.666929e-01
SRI	7.052367e-02	1.667860e-01
EFEMP2	5.259925e-02	1.674452e-01
IFNGR1	7.117394e-02	1.674452e-01
PRDX5	7.223692e-02	1.691903e-01
RPS2	7.192064e-02	1.696532e-01	0.104
IRX5	6.994984e-02	1.696532e-01
C19orf53	7.120199e-02	1.697046e-01
NDUFA6	6.853351e-02	1.698170e-01
SPR	4.857157e-02	1.700498e-01
USP6NL	7.032540e-02	1.700498e-01
TUBA1C	6.742930e-02	1.707930e-01
MFAP2	7.107282e-02	1.710497e-01
PLXNB1	7.019068e-02	1.710862e-01
RBMS1	7.121765e-02	1.710862e-01
ITM2B	7.207132e-02	1.713142e-01
KCNK6	6.224411e-02	1.715491e-01
FKBP5	6.595208e-02	1.726392e-01
NDUFB10	7.226162e-02	1.729558e-01
CCND2	7.064336e-02	1.738935e-01
ANXA7	6.972109e-02	1.746185e-01
RBM5	7.048798e-02	1.776378e-01
MAF	7.093441e-02	1.780359e-01
IARS	6.855294e-02	1.781464e-01
LRRC75A	6.997423e-02	1.803430e-01
MCTS1	6.554964e-02	1.805481e-01
R3HCC1	3.637179e-02	1.805481e-01
IL13RA1	7.077502e-02	1.805930e-01
LSM1	6.893455e-02	1.807122e-01
MFF	6.883372e-02	1.807122e-01
NAA30	6.414519e-02	1.807122e-01
MAST2	6.847798e-02	1.809643e-01
THRA	6.854013e-02	1.810750e-01
PREB	5.413796e-02	1.821865e-01
ASCC2	5.939211e-02	1.830341e-01
CD9	7.164119e-02	1.830341e-01
SDHD	6.528527e-02	1.832750e-01
TIMM13	6.545340e-02	1.832750e-01
ITGA11	6.565026e-02	1.839858e-01
ST6GAL1	6.860746e-02	1.840432e-01
RBMX	6.792905e-02	1.841921e-01
HCCS	6.917085e-02	1.843796e-01
STOM	6.923487e-02	1.847947e-01
SLC5A6	6.473880e-02	1.848249e-01
CYCS	7.028721e-02	1.851430e-01
DECR2	6.825521e-02	1.851430e-01
DERL3	6.501131e-02	1.851430e-01
EEF1G	6.832181e-02	1.851430e-01
KIAA0040	6.588806e-02	1.851430e-01
FKBP9	5.764378e-02	1.855693e-01
TBC1D22A	6.241480e-02	1.855693e-01
KMT2B	6.243642e-02	1.857464e-01
SEPW1	6.948106e-02	1.895313e-01
MAP2K2	6.566101e-02	1.901167e-01
RGS1	6.769897e-02	1.903563e-01
CLASP1	5.502042e-02	1.907821e-01
SEPHS1	6.608259e-02	1.907821e-01
PKIG	6.711141e-02	1.910361e-01
RERE	4.735356e-02	1.916389e-01
TRAM1	6.548757e-02	1.923136e-01
GAPVD1	6.806557e-02	1.925293e-01
ANO6	5.888563e-02	1.926925e-01
MBNL1	6.771500e-02	1.928663e-01
CREBZF	6.552900e-02	1.931372e-01
PTK2	6.891869e-02	1.931372e-01
KIAA0907	5.956870e-02	1.937438e-01
PTGES3	6.920733e-02	1.937438e-01
RAB11A	6.411752e-02	1.937438e-01
CYBRD1	6.871459e-02	1.946201e-01
SCGB2A2	6.808639e-02	1.946201e-01
SAT1	6.902253e-02	1.954243e-01
PIP4K2A	3.856824e-02	1.954264e-01
CD151	6.819937e-02	1.959418e-01
CENPB	6.331798e-02	1.959418e-01
ECHDC1	6.547542e-02	1.959418e-01
HES1	6.849069e-02	1.959418e-01
ANXA11	6.211929e-02	1.978866e-01
KIF3B	3.050629e-02	1.978866e-01
COX7B	6.808230e-02	1.990320e-01
CUL2	6.734388e-02	1.990320e-01
TERF2IP	6.659173e-02	1.990320e-01
TPM4	6.688224e-02	1.990320e-01
ZFP36L2	6.909619e-02	1.990320e-01
DCAF13	6.591784e-02	1.997266e-01
SDF4	6.755608e-02	2.000795e-01
SDHC	5.869591e-02	2.002969e-01
MCCC2	6.660369e-02	2.010400e-01
ELK4	6.562360e-02	2.010654e-01
RUNX1	6.695134e-02	2.016997e-01
PHYKPL	4.998557e-02	2.045225e-01
ARMCX3	6.481128e-02	2.046246e-01
BATF	6.055613e-02	2.046246e-01
CCND1	6.681176e-02	2.046246e-01
COMMD3	6.667609e-02	2.046246e-01
MIEN1	6.814381e-02	2.046246e-01
MPC1	6.466232e-02	2.046246e-01
MT2A	6.748757e-02	2.046246e-01
NBPF20	6.192741e-02	2.046246e-01
ZBED5	6.567250e-02	2.046246e-01
MRTO4	6.308547e-02	2.052388e-01
COX5B	6.327935e-02	2.053380e-01
EEF2	6.666918e-02	2.053380e-01
LGMN	6.670258e-02	2.053380e-01
NOMO1	6.316685e-02	2.053380e-01
PNRC2	6.183725e-02	2.053380e-01
TTC37	6.636627e-02	2.053380e-01
UBE2G1	5.688550e-02	2.053380e-01
ATF6B	6.357124e-02	2.061994e-01
TIMP2	6.653319e-02	2.073638e-01
C19orf43	4.381383e-02	2.075914e-01
HNRNPA1	6.729145e-02	2.105852e-01
TMEM165	6.672605e-02	2.122121e-01
HSD17B10	5.004144e-02	2.124648e-01
FBXO18	6.547226e-02	2.130434e-01
HSPE1	6.163370e-02	2.130434e-01
TMEM248	6.593495e-02	2.133630e-01
KLC1	6.380589e-02	2.134241e-01
ADIRF	6.548211e-02	2.140117e-01
CTSS	6.558553e-02	2.140117e-01
FAM135B	6.329725e-02	2.141251e-01
NUFIP2	6.663586e-02	2.142365e-01
ZNF217	6.352633e-02	2.149910e-01
SUN1	6.166466e-02	2.152118e-01
TADA2A	6.237341e-02	2.154481e-01
TM2D2	6.187499e-02	2.154481e-01
EXOC5	6.254415e-02	2.166096e-01
LHFP	6.300031e-02	2.174832e-01
C11orf58	6.576535e-02	2.184364e-01
PRPF4B	6.225700e-02	2.184364e-01
KPNA3	6.369808e-02	2.190486e-01
SLC35C1	5.903198e-02	2.200181e-01
IRAK1	5.552245e-02	2.203071e-01
TDP2	6.095890e-02	2.210286e-01
PPP1R9B	5.879216e-02	2.211625e-01
RNF126	5.867350e-02	2.212817e-01
TMEM167A	6.050394e-02	2.212817e-01
TPGS1	3.720719e-02	2.222458e-01
MLF2	6.496444e-02	2.223160e-01
HNRNPC	6.516363e-02	2.223996e-01
DHX30	6.335204e-02	2.231178e-01
GNG11	5.697135e-02	2.231178e-01
HS2ST1	5.177236e-02	2.231178e-01
TPP2	5.875145e-02	2.231178e-01
HPN	6.517496e-02	2.248414e-01
MAGEF1	6.209178e-02	2.253111e-01
XRCC5	6.170529e-02	2.258052e-01
FOXA1	6.511465e-02	2.259726e-01
RTN3	6.374981e-02	2.259726e-01
FZD1	6.078527e-02	2.260993e-01
TMPO	6.291458e-02	2.260993e-01
EMC2	6.252032e-02	2.263302e-01
EPCAM	6.003135e-02	2.263302e-01
EIF3A	6.370793e-02	2.271815e-01
ZCRB1	6.298539e-02	2.280180e-01
BSG	6.478735e-02	2.284353e-01
EIF3K	6.453517e-02	2.284353e-01
PPM1G	5.878319e-02	2.284353e-01
UBE2W	6.108483e-02	2.286551e-01
EXOSC7	6.202007e-02	2.288271e-01
FEZ2	6.212512e-02	2.288271e-01
HNRNPF	6.386205e-02	2.288271e-01
SETD6	5.906377e-02	2.288662e-01
RAP2A	6.219801e-02	2.300140e-01
RABGGTB	6.259725e-02	2.306711e-01
TNPO1	5.874053e-02	2.306711e-01
TXNRD2	5.980945e-02	2.306711e-01
ALDH16A1	6.024097e-02	2.311338e-01
ATG5	6.074638e-02	2.311338e-01
LOXL2	6.008450e-02	2.311338e-01
P2RY11	6.313673e-02	2.311338e-01
YTHDF2	6.311597e-02	2.311338e-01
CDIPT	5.051662e-02	2.332537e-01
DIAPH1	5.968174e-02	2.340603e-01
ALDOA	6.363428e-02	2.341484e-01
AREL1	6.182106e-02	2.341484e-01
EPB41L4B	6.215732e-02	2.341484e-01
HINT1	6.413495e-02	2.341484e-01
HMGA1	6.127082e-02	2.341484e-01
NBPF14	6.353382e-02	2.341484e-01
ZFP36L1	6.401533e-02	2.352578e-01
CRIM1	6.186171e-02	2.358367e-01
LRRC15	6.020941e-02	2.358367e-01
BAIAP2L1	4.527672e-02	2.378235e-01
IGF1R	6.159784e-02	2.380478e-01
PNO1	6.023768e-02	2.413833e-01
RNF217	5.862887e-02	2.413833e-01
CD81	6.239360e-02	2.415135e-01
BNIP2	5.811647e-02	2.419340e-01
BTBD2	5.875057e-02	2.419340e-01
CHMP1A	2.177100e-02	2.419340e-01
GNAI2	6.212082e-02	2.419340e-01
NCOA6	6.067133e-02	2.419340e-01
TTC39A	5.668031e-02	2.419340e-01
WAC	4.558056e-02	2.419340e-01
OSMR	6.113409e-02	2.421469e-01
PAPLN	6.067869e-02	2.421469e-01
CNP	6.072565e-02	2.434949e-01
COA4	6.084516e-02	2.434949e-01
COA5	5.672098e-02	2.434949e-01
MRPL55	6.118341e-02	2.434949e-01
PARM1	6.157632e-02	2.434949e-01
RPN1	6.242850e-02	2.442716e-01
ATP5D	6.044971e-02	2.459011e-01
RPS17	6.310652e-02	2.462819e-01
TRIM22	5.622185e-02	2.470471e-01
MAPK14	3.953527e-02	2.480514e-01
CRTC3	5.759116e-02	2.481154e-01
MTCH1	6.227068e-02	2.481154e-01
SELK	6.028115e-02	2.494394e-01
C8orf4	5.974134e-02	2.518667e-01
ACTB	6.237557e-02	2.530747e-01
NSMCE1	5.459714e-02	2.532230e-01
CD99	5.739006e-02	2.546773e-01
HID1	5.825195e-02	2.548802e-01
NBPF10	6.060306e-02	2.548802e-01
RAB11FIP3	5.249667e-02	2.552716e-01
IQGAP1	6.119497e-02	2.553049e-01
ADPRHL2	5.764282e-02	2.554252e-01
PLGRKT	6.098899e-02	2.554252e-01
COL8A1	5.699436e-02	2.560158e-01
GNG12	5.928992e-02	2.567555e-01
B4GALT2	6.040049e-02	2.569307e-01
DRAP1	5.882523e-02	2.576669e-01
MRFAP1	6.151582e-02	2.576669e-01
OAZ2	5.713130e-02	2.576669e-01
PDHX	5.344917e-02	2.576669e-01
RPS6	6.163020e-02	2.576669e-01
SREK1IP1	5.745102e-02	2.582282e-01
PYCR2	5.794267e-02	2.591255e-01
H2AFZ	5.948133e-02	2.602380e-01
PTK7	5.978640e-02	2.602380e-01
UNC5B	5.884344e-02	2.611311e-01
KAZN	5.542181e-02	2.657173e-01
PARP1	5.924240e-02	2.666762e-01
CD248	5.823985e-02	2.676570e-01
ADAM12	5.847943e-02	2.692141e-01
MFSD1	5.910453e-02	2.692141e-01
NUDC	5.666225e-02	2.692141e-01
SIAE	5.746873e-02	2.692141e-01
SNAI2	5.718648e-02	2.692141e-01
ACTR1B	5.077796e-02	2.692529e-01
MYO5C	5.981880e-02	2.692529e-01
KMT2E	5.781450e-02	2.696182e-01
NBPF15	5.884417e-02	2.696182e-01
SYNM	5.476871e-02	2.696182e-01
ENG	5.660430e-02	2.699741e-01
DKK3	5.900820e-02	2.700740e-01
HN1	5.616209e-02	2.700740e-01
C1QB	5.811691e-02	2.708374e-01
PTBP1	5.490676e-02	2.718098e-01
STARD3	5.725248e-02	2.735784e-01
DMKN	5.252247e-02	2.743637e-01
GALNT14	5.638382e-02	2.754495e-01
MYH11	5.400948e-02	2.770583e-01
NPIPB3	5.854948e-02	2.774108e-01
TMEM120A	5.288727e-02	2.775778e-01
LGALS1	5.903564e-02	2.777399e-01
NR2F2	5.908892e-02	2.778784e-01
ITGB2	5.689981e-02	2.787261e-01
NPIPB5	5.914665e-02	2.792762e-01
CBWD5	5.866550e-02	2.793343e-01
FBLN2	5.956365e-02	2.793343e-01
PPP2CB	5.859470e-02	2.793387e-01
VDAC2	5.874442e-02	2.800250e-01
PRR15L	5.376849e-02	2.800802e-01
S100A11	5.851078e-02	2.800802e-01
COA6	5.803763e-02	2.807231e-01
CYP1B1	5.677835e-02	2.807231e-01
FBXL5	5.819201e-02	2.807231e-01
IER5	5.459317e-02	2.807231e-01
KXD1	5.561271e-02	2.807231e-01
MDH1	5.580940e-02	2.807231e-01
NELFE	5.716413e-02	2.807231e-01
SIVA1	4.902270e-02	2.807231e-01
TERF1	5.540704e-02	2.807231e-01
TFF1	4.501516e-02	2.807231e-01
TUBB6	5.735129e-02	2.807231e-01
UBC	5.958884e-02	2.807231e-01
CYB5B	5.569218e-02	2.825099e-01
PLD3	5.774256e-02	2.825099e-01
DNAH14	5.045694e-02	2.827034e-01
TMX1	5.249857e-02	2.827034e-01
TOR1AIP2	5.782598e-02	2.827034e-01
SLC35A2	3.826466e-02	2.838302e-01
MYL12B	5.913171e-02	2.843518e-01
SERF2	5.864811e-02	2.843518e-01
TNRC6A	5.619996e-02	2.850369e-01
EIF2B4	5.514835e-02	2.851505e-01
WDR82	5.634578e-02	2.851505e-01
EPB41L5	5.563977e-02	2.867501e-01
EML4	5.780479e-02	2.869231e-01
LRBA	5.409756e-02	2.875547e-01
MANBAL	5.760816e-02	2.876112e-01
KCNMA1	4.535476e-02	2.877600e-01
EFHD1	5.643337e-02	2.890729e-01
FAM91A1	5.710086e-02	2.912058e-01
MAZ	5.650263e-02	2.912058e-01
SHISA4	5.586461e-02	2.912058e-01
ECI2	5.381310e-02	2.924308e-01
PIM2	5.536841e-02	2.929778e-01
PTPN12	5.610869e-02	2.929778e-01
PABPN1	5.592984e-02	2.932682e-01
POMP	5.487383e-02	2.932682e-01
SKIV2L2	5.527813e-02	2.932682e-01
VAPA	5.661405e-02	2.932682e-01
CACFD1	5.028163e-02	2.939685e-01
DPM1	5.526241e-02	2.939685e-01
ALKBH7	4.947913e-02	2.944566e-01
SEC61A1	5.661975e-02	2.944566e-01
MRFAP1L1	5.312289e-02	2.957781e-01
NDUFA11	5.408360e-02	2.960388e-01
ARID5B	5.215168e-02	2.966654e-01
ARL5A	4.981013e-02	2.966654e-01
FLNA	5.560717e-02	2.966654e-01
AFTPH	5.552406e-02	2.978902e-01
ARL4C	4.973626e-02	2.985556e-01
RNF7	5.524332e-02	2.985750e-01
TTLL3	5.175357e-02	2.985750e-01
SNX2	5.289574e-02	2.992344e-01
SDC3	5.612851e-02	2.997299e-01
KIAA1671	5.587810e-02	3.008002e-01
NAA10	5.184765e-02	3.008002e-01
SYAP1	5.561148e-02	3.019025e-01
HADH	5.517003e-02	3.032279e-01
LIMK1	5.018490e-02	3.038528e-01
SHKBP1	5.252869e-02	3.040907e-01
MCM4	5.391052e-02	3.049060e-01
IRF6	5.328448e-02	3.065510e-01
TNFSF10	3.906094e-02	3.077482e-01
LAMA2	5.544635e-02	3.079945e-01
PANK3	5.388206e-02	3.103158e-01
RAB31	5.179839e-02	3.103158e-01
STRBP	5.336865e-02	3.105594e-01
TAF5L	5.316988e-02	3.105724e-01
ARID5A	5.463143e-02	3.111237e-01
C14orf166	4.975384e-02	3.119475e-01
COX6C	5.661250e-02	3.119521e-01
DLGAP4	5.434916e-02	3.132338e-01
ENO1	5.591639e-02	3.138812e-01
RALGDS	5.194704e-02	3.138812e-01
SAT2	3.288252e-02	3.138812e-01
SRRT	5.370572e-02	3.147322e-01
JAM3	4.735157e-02	3.148583e-01
ATP6V0D1	5.222458e-02	3.154623e-01
MOB3A	4.828411e-02	3.157191e-01
PTP4A1	5.288000e-02	3.157191e-01
RASSF4	5.370932e-02	3.157191e-01
UTP18	5.413351e-02	3.157191e-01
CA8	5.222123e-02	3.161767e-01
NBEAL2	5.258649e-02	3.167341e-01
C9orf91	4.979867e-02	3.173399e-01
JCHAIN	5.270232e-02	3.173399e-01
GPD2	5.234292e-02	3.179736e-01
EIF3B	5.434159e-02	3.187462e-01
RFK	5.097319e-02	3.188731e-01
TCF12	5.282094e-02	3.188731e-01
TKFC	4.064806e-02	3.188731e-01
SHROOM1	5.148510e-02	3.193432e-01
VMP1	5.566270e-02	3.193432e-01
TRAPPC5	4.817172e-02	3.200030e-01
HMGN3	5.316689e-02	3.208077e-01
ISG15	5.351636e-02	3.208077e-01
MAN2B2	2.861517e-02	3.208077e-01
SHTN1	4.821780e-02	3.208077e-01
SMG1	5.447186e-02	3.208077e-01
ZFAND5	5.496676e-02	3.208077e-01
HNRNPA0	5.338363e-02	3.215200e-01
TXN2	5.293807e-02	3.215454e-01
POLDIP2	5.326192e-02	3.216713e-01
CCL2	3.968831e-02	3.218776e-01
HSPBP1	3.985453e-02	3.218895e-01
MAP4K5	5.378885e-02	3.226639e-01
MYL9	5.367864e-02	3.226639e-01
NPIPA5	5.298819e-02	3.248096e-01
NFIA	5.277424e-02	3.272339e-01
PDP1	5.161458e-02	3.272339e-01
CPTP	4.912634e-02	3.274176e-01
DHX38	5.143860e-02	3.286499e-01
FUNDC2	5.031114e-02	3.286499e-01
GNPAT	5.227418e-02	3.286499e-01
KIAA1467	5.288686e-02	3.286499e-01
LAP3	5.348972e-02	3.286499e-01
PRR13	5.187473e-02	3.286499e-01
SLC25A32	4.827088e-02	3.286499e-01
TMEM127	4.957895e-02	3.286499e-01
NAIP	2.222899e-02	3.287868e-01
CHD4	5.359274e-02	3.288928e-01
GPRC5A	5.434032e-02	3.290828e-01
NBPF19	4.789380e-02	3.291829e-01
PRPF39	5.282413e-02	3.291829e-01
ARHGAP12	4.798430e-02	3.300996e-01
NPM1	5.050692e-02	3.301878e-01
SP100	4.626428e-02	3.301878e-01
HMCN1	4.803927e-02	3.302237e-01
CUL4B	5.110796e-02	3.310001e-01
CHID1	5.039170e-02	3.320320e-01
SLC3A2	5.123484e-02	3.321031e-01
ALG2	4.455279e-02	3.331314e-01
CTTN	5.407865e-02	3.331314e-01
DERL1	5.036318e-02	3.333554e-01
MS4A6A	5.247647e-02	3.336450e-01
ATP6V1D	4.993739e-02	3.341034e-01
HMG20B	5.064769e-02	3.341034e-01
RAD9A	5.221698e-02	3.341034e-01
TMEM254	4.940784e-02	3.341034e-01
MKKS	5.325633e-02	3.353890e-01
NDUFB5	5.261548e-02	3.361570e-01
KPNA2	5.315609e-02	3.363995e-01
CPSF3	5.194545e-02	3.399991e-01
PDE12	5.223702e-02	3.399991e-01
FBXW5	5.247679e-02	3.402489e-01
KDM5A	5.218160e-02	3.405723e-01
MRC2	5.245980e-02	3.411284e-01
SLC12A4	2.809330e-02	3.411284e-01
ATP2C2	4.972454e-02	3.413227e-01
KRT8	5.302649e-02	3.414622e-01
SYMPK	4.665894e-02	3.414622e-01
SAFB	4.920127e-02	3.420856e-01
ZRANB2	4.638359e-02	3.420856e-01
TAOK1	5.141957e-02	3.421871e-01
SEPHS2	4.966673e-02	3.421897e-01
TM9SF2	3.800281e-02	3.427396e-01
EBP	4.443022e-02	3.456755e-01
FADD	5.095796e-02	3.460917e-01
RHOC	5.193551e-02	3.460917e-01
PNPLA4	5.123344e-02	3.498979e-01
ZNF264	4.076090e-02	3.498979e-01
SPHK1	5.055993e-02	3.500395e-01
CD59	5.253952e-02	3.501346e-01
FAM114A1	4.766862e-02	3.501346e-01
IL1R1	4.978691e-02	3.501346e-01
NDUFA3	3.761480e-02	3.501346e-01
PCSK7	4.860353e-02	3.501346e-01
AC074033.1	5.076589e-02	3.508270e-01
SNX13	4.797010e-02	3.508270e-01
NBEAL1	5.235420e-02	3.510176e-01
PCBD1	5.083937e-02	3.510176e-01
MYO5A	5.121661e-02	3.519971e-01
PTRF	5.102863e-02	3.528709e-01
GNA13	5.050698e-02	3.537369e-01
SPOPL	4.910738e-02	3.540267e-01
CLTC	5.143296e-02	3.551225e-01
COG3	4.686140e-02	3.551225e-01
ZNF740	4.808654e-02	3.551225e-01
KCTD10	5.069928e-02	3.554803e-01
ATP5I	5.115013e-02	3.556880e-01
GAS1	5.025810e-02	3.561859e-01
ATP8B2	4.903898e-02	3.589154e-01
FAM53B	3.451001e-02	3.591529e-01
WDR33	5.008083e-02	3.591529e-01
AKR1B1	4.735292e-02	3.592093e-01
DHCR24	4.892452e-02	3.592093e-01
EMP1	4.977397e-02	3.592093e-01
FAM195A	4.850735e-02	3.592093e-01
MAPRE1	5.121518e-02	3.592093e-01
POLR2L	5.013467e-02	3.592093e-01
TM7SF3	4.884878e-02	3.597505e-01
C19orf48	4.517119e-02	3.612476e-01
EIF4G1	5.044151e-02	3.612476e-01
TAGLN2	5.115108e-02	3.612724e-01
RGPD5	4.828767e-02	3.619087e-01
ACSL1	4.993069e-02	3.627993e-01
PTMA	5.125043e-02	3.627993e-01
RPL7A	5.149531e-02	3.627993e-01
RWDD1	4.964658e-02	3.627993e-01
SSTR2	4.772854e-02	3.627993e-01
CXCL14	4.986236e-02	3.635551e-01
H3F3C	4.770180e-02	3.646359e-01
ERO1L	4.961195e-02	3.646876e-01
TWSG1	4.839542e-02	3.660029e-01
EBF4	4.858838e-02	3.668944e-01
KRT14	4.527867e-02	3.677188e-01
LMAN2L	3.751426e-02	3.678119e-01
PYROXD1	4.708715e-02	3.696732e-01
PAIP2	4.931406e-02	3.707242e-01
AGR3	4.471636e-02	3.710367e-01
ANKRD17	4.842101e-02	3.710367e-01
GLS	3.087790e-02	3.710367e-01
KIAA0930	4.376285e-02	3.710367e-01
NOMO3	4.693292e-02	3.710367e-01
TYROBP	4.501783e-02	3.710367e-01
ZBTB37	4.669037e-02	3.710367e-01
MLEC	4.933706e-02	3.717964e-01
VPS28	4.974918e-02	3.731349e-01
CAPZA1	4.894340e-02	3.743846e-01
RNF103	4.860824e-02	3.745362e-01
PDLIM5	4.727908e-02	3.755526e-01
PPP2R4	4.708463e-02	3.757238e-01
RRP7A	4.144911e-02	3.758006e-01
TRMT61A	4.767067e-02	3.764229e-01
CDK13	4.725980e-02	3.768598e-01
GABARAPL2	4.903001e-02	3.800866e-01
ECHDC3	4.894935e-02	3.802965e-01
CIRBP	4.928240e-02	3.813764e-01
IMPACT	4.598298e-02	3.813764e-01
CCDC58	4.434506e-02	3.817995e-01
CLPTM1L	4.684334e-02	3.817995e-01
OPA1	4.843768e-02	3.817995e-01
PFKFB3	4.782458e-02	3.818505e-01
RANBP2	4.809446e-02	3.818505e-01
ZBTB18	4.441730e-02	3.818505e-01
KARS	4.856742e-02	3.819898e-01
WASF2	4.738657e-02	3.819898e-01
MCM6	4.598560e-02	3.829172e-01
RANBP9	4.858429e-02	3.829814e-01
SPECC1L	4.649875e-02	3.829814e-01
C16orf89	4.194096e-02	3.833460e-01
CSNK1G2	4.786797e-02	3.834677e-01
ALKBH6	3.640394e-02	3.835666e-01
MMP9	4.479324e-02	3.850711e-01
AKT1S1	4.788968e-02	3.853240e-01
SRSF7	4.488620e-02	3.853240e-01
PAICS	4.765608e-02	3.857440e-01
PAPSS2	4.614672e-02	3.857440e-01
MMP14	4.825943e-02	3.860319e-01
RPL38	4.903068e-02	3.860319e-01
COL4A1	4.811464e-02	3.863099e-01
LMNA	4.783788e-02	3.863099e-01
MRPL21	4.702810e-02	3.863099e-01
IGF2	3.367298e-02	3.873558e-01
MRPL20	4.654796e-02	3.873599e-01
HMGB3	4.577952e-02	3.878049e-01
DAZAP2	4.894714e-02	3.885832e-01
PCOLCE	4.539410e-02	3.885970e-01
HIPK3	4.509143e-02	3.930572e-01
PURA	4.532318e-02	3.930572e-01
BRI3	4.775530e-02	3.938855e-01
PRKAR1A	4.761018e-02	3.938855e-01
PSMC6	4.823676e-02	3.939669e-01
DAAM1	4.700011e-02	3.939862e-01
GRSF1	4.758173e-02	3.939862e-01
RAI14	4.715488e-02	3.939862e-01
TMEM263	3.982893e-02	3.939862e-01
TRIP12	4.688266e-02	3.939862e-01
CLDND1	4.563960e-02	3.941181e-01
UFL1	2.709470e-02	3.941181e-01
UTP6	4.357909e-02	3.941181e-01
CISD3	4.802822e-02	3.941945e-01
UBA5	3.836450e-02	3.941945e-01
RMDN3	3.946770e-02	3.948600e-01
SENP3	4.680872e-02	3.948600e-01
TMEM14B	4.688700e-02	3.948600e-01
MLLT1	4.652164e-02	3.958186e-01
FUNDC1	4.294645e-02	3.958756e-01
NRBP2	3.494724e-02	3.958756e-01
NDUFS1	4.325351e-02	3.959027e-01
MT1X	4.747920e-02	3.962262e-01
AP5M1	4.604483e-02	3.964847e-01
ATRAID	4.733209e-02	3.964847e-01
TM4SF1	4.735547e-02	3.964847e-01
ASNA1	4.578118e-02	3.975287e-01
TNFRSF14	4.159034e-02	3.975287e-01
ANKRD50	4.584501e-02	3.978899e-01
GJC3	4.435060e-02	3.978899e-01
SRPR	4.649018e-02	3.978899e-01
TFAP2A	4.642787e-02	3.978899e-01
ACACA	4.703514e-02	3.983499e-01
MRPS15	4.545127e-02	3.983499e-01
RBM38	4.719216e-02	3.987919e-01
ALCAM	4.699324e-02	3.993547e-01
SMYD3	4.486393e-02	3.997149e-01
ATP2B4	4.603033e-02	4.001896e-01
KDM5B	3.931056e-02	4.001896e-01
DCAF10	4.643164e-02	4.004768e-01
PRRC2A	4.637163e-02	4.014948e-01
GDE1	4.504013e-02	4.019904e-01
SEC24D	4.111286e-02	4.020327e-01
TMEM126A	4.000641e-02	4.020327e-01
CXCR4	4.583886e-02	4.027811e-01
UBALD2	4.467924e-02	4.027811e-01
ANKRD36B	4.404552e-02	4.029443e-01
CISH	4.577047e-02	4.039013e-01
WBP5	4.185077e-02	4.039013e-01
SSR3	4.713144e-02	4.052044e-01
SULT1A4	4.143980e-02	4.052044e-01
COPS5	4.565157e-02	4.057438e-01
HMGCS2	4.511020e-02	4.057438e-01
NOP10	4.628621e-02	4.057438e-01
NRD1	4.287856e-02	4.057438e-01
RSL1D1	4.660486e-02	4.057438e-01
SAP18	4.671781e-02	4.057438e-01
SF3B5	4.634083e-02	4.057438e-01
SH3D19	4.589787e-02	4.057438e-01
TBC1D15	4.638737e-02	4.057438e-01
TMEM205	4.406513e-02	4.057438e-01
USF2	4.681972e-02	4.057438e-01
CTDSP2	4.697716e-02	4.059884e-01
HSPA2	4.271140e-02	4.059884e-01
MED24	4.421737e-02	4.064163e-01
RAB5A	4.525981e-02	4.084501e-01
UTP3	4.516403e-02	4.086126e-01
WDR26	4.626785e-02	4.101831e-01
COMMD4	4.491905e-02	4.106432e-01
YME1L1	4.522947e-02	4.106432e-01
ARPC4	4.394504e-02	4.123353e-01
PATZ1	4.475628e-02	4.123353e-01
RGPD6	4.053202e-02	4.130365e-01
YPEL5	4.523287e-02	4.130365e-01
HADHB	4.627327e-02	4.130706e-01
ROCK1	4.165641e-02	4.130706e-01
SCAP	4.131497e-02	4.130706e-01
STRAP	3.903838e-02	4.130706e-01
MTA1	4.516554e-02	4.131793e-01
PCDH7	3.663385e-02	4.132708e-01
ME2	4.215673e-02	4.134074e-01
TXNL1	4.564505e-02	4.134074e-01
ANKRD30A	4.515844e-02	4.137359e-01
RPL8	4.614247e-02	4.138439e-01
GADD45B	4.284515e-02	4.139486e-01
CEACAM6	4.503435e-02	4.146167e-01
C9orf41	4.312256e-02	4.146662e-01
LRCH4	4.399919e-02	4.146662e-01
PPP3CA	4.148924e-02	4.146662e-01
YPEL3	4.259039e-02	4.146662e-01
RNF130	4.067197e-02	4.146971e-01
GPC4	4.342644e-02	4.158704e-01
CYTH3	3.344865e-02	4.158735e-01
PRPF19	4.518298e-02	4.158735e-01
TAF1D	4.524641e-02	4.158735e-01
ATP8B1	3.955054e-02	4.161058e-01
ANKIB1	4.512142e-02	4.188243e-01
IKZF3	3.331706e-02	4.188243e-01
PSMB6	4.443095e-02	4.188243e-01
SLC38A2	4.515767e-02	4.188243e-01
TPD52L1	4.385117e-02	4.201127e-01
TSNAX	4.475954e-02	4.201127e-01
QKI	4.239500e-02	4.214077e-01
JARID2	4.355841e-02	4.215945e-01
CSNK2B	2.162058e-02	4.216214e-01
LLGL2	4.121275e-02	4.216214e-01
DAG1	4.306803e-02	4.248680e-01
MSI2	4.274751e-02	4.251025e-01
TJP2	3.400449e-02	4.253276e-01
FMNL1	4.196459e-02	4.259694e-01
NCLN	3.760508e-02	4.259694e-01
LRRC41	4.178523e-02	4.265780e-01
MSL3	4.377592e-02	4.265780e-01
NACA2	4.503388e-02	4.270270e-01
UBL4A	4.185780e-02	4.270270e-01
TUSC3	4.246738e-02	4.277183e-01
ZFX	4.103540e-02	4.277183e-01
DYNLL2	4.352885e-02	4.278111e-01
MAPK3	4.336549e-02	4.278111e-01
KLF16	4.300023e-02	4.285441e-01
CDK16	3.382326e-02	4.291023e-01
TPD52L2	2.794532e-02	4.291835e-01
AIG1	4.038182e-02	4.296554e-01
GOLPH3L	4.150443e-02	4.301001e-01
GBF1	4.023707e-02	4.301203e-01
CYC1	4.278565e-02	4.301372e-01
FAM173A	4.092998e-02	4.301372e-01
UQCR10	4.187691e-02	4.301372e-01
PRSS8	4.421987e-02	4.310893e-01
FZD6	4.292766e-02	4.314557e-01
HPX	4.304139e-02	4.314557e-01
LSR	4.496752e-02	4.314557e-01
MAPRE2	3.973477e-02	4.314557e-01
NSMCE2	4.348184e-02	4.314557e-01
EPSTI1	4.233226e-02	4.316373e-01
LSM4	4.192648e-02	4.316373e-01
NUDT4	4.252272e-02	4.316373e-01
RNF2	4.390804e-02	4.316373e-01
SMIM7	4.280396e-02	4.316373e-01
DESI2	3.954103e-02	4.322099e-01
KLHDC4	3.454786e-02	4.322099e-01
RNH1	4.334260e-02	4.322099e-01
TTI1	4.124633e-02	4.322099e-01
LRFN3	3.580263e-02	4.341161e-01
BCAP31	4.368686e-02	4.345000e-01
CD14	4.277100e-02	4.345000e-01
NAAA	4.194576e-02	4.345000e-01
PC	3.998782e-02	4.345000e-01
TMEM2	4.159166e-02	4.355846e-01
SPDEF	4.070003e-02	4.356856e-01
ADCY3	4.123470e-02	4.364888e-01
TOR1AIP1	4.321542e-02	4.364888e-01
NDUFS3	3.997591e-02	4.364921e-01
ANK3	4.279592e-02	4.377330e-01
TLK1	4.272987e-02	4.377330e-01
UBE2J1	4.341192e-02	4.377330e-01
ZNRF2	4.077428e-02	4.377330e-01
SIRPA	4.157847e-02	4.379030e-01
RFC1	4.194475e-02	4.382268e-01
CPSF7	4.214818e-02	4.385252e-01
FRYL	3.947401e-02	4.409042e-01
VKORC1L1	4.171995e-02	4.409042e-01
FAM8A1	4.221766e-02	4.424167e-01
HRSP12	4.291052e-02	4.424167e-01
ID1	4.180551e-02	4.424167e-01
LPCAT1	4.146995e-02	4.424167e-01
NFKBIA	4.186637e-02	4.424167e-01
ZFHX3	4.260210e-02	4.424167e-01
ATP6V0B	4.258699e-02	4.424620e-01
ARRDC3	4.202067e-02	4.425495e-01
ATP11B	4.179110e-02	4.428950e-01
CAPG	4.195197e-02	4.428950e-01
LRIG1	3.883794e-02	4.428950e-01
PACSIN2	4.178402e-02	4.428950e-01
TAF9	4.219805e-02	4.428950e-01
DNAJC3	4.299923e-02	4.429167e-01
CREG1	4.217735e-02	4.432934e-01
UBXN6	3.151894e-02	4.432934e-01
NDUFA7	4.152428e-02	4.445138e-01
ZDHHC24	3.635224e-02	4.446784e-01
KPNB1	2.353620e-02	4.453916e-01
MOB1A	4.254252e-02	4.453916e-01
RTFDC1	4.127330e-02	4.455640e-01
SUMF1	4.167775e-02	4.472668e-01
SQSTM1	4.274170e-02	4.473064e-01
MAPK1	4.082990e-02	4.477106e-01
BRMS1	2.700467e-02	4.482251e-01
TMEM160	4.030502e-02	4.487275e-01
MED4	4.037036e-02	4.492662e-01
ZNF524	3.874203e-02	4.492662e-01
MGST2	3.967562e-02	4.518717e-01
NR4A1	4.090889e-02	4.518717e-01
CKLF	3.864704e-02	4.521936e-01
MBNL2	4.066412e-02	4.521936e-01
PTPMT1	4.110953e-02	4.521936e-01
RBM26	2.622601e-02	4.521936e-01
ZFP36	4.252026e-02	4.521936e-01
EPB41L2	4.071708e-02	4.531887e-01
RSU1	3.932279e-02	4.531887e-01
SMIM10L1	3.238539e-02	4.531887e-01
YBX3	4.159877e-02	4.531887e-01
BCAP29	4.090011e-02	4.536396e-01
CSRNP2	4.093153e-02	4.536396e-01
DHX37	2.978126e-02	4.536396e-01
PLVAP	3.823307e-02	4.536396e-01
RPS27A	4.204523e-02	4.536396e-01
TAX1BP3	4.173444e-02	4.536396e-01
TMEM109	4.118414e-02	4.536396e-01
ZDHHC5	3.896167e-02	4.536396e-01
ZBTB38	4.042913e-02	4.539260e-01
PUM1	3.223658e-02	4.542135e-01
N4BP2L2	4.096480e-02	4.563943e-01
SPCS2	3.843626e-02	4.576967e-01
TRPM7	3.927773e-02	4.576967e-01
FUCA2	4.003304e-02	4.586818e-01
STARD10	3.966157e-02	4.586818e-01
MRPL42	3.860013e-02	4.586948e-01
MRPS14	3.209207e-02	4.599009e-01
FRMD4A	3.922737e-02	4.600139e-01
ATP6AP1	4.145247e-02	4.600407e-01
DDX46	3.992545e-02	4.602970e-01
EIF3J	3.964922e-02	4.602970e-01
GRB2	3.660454e-02	4.602970e-01
DPAGT1	3.394852e-02	4.614036e-01
MATR3	3.813657e-02	4.624530e-01
PAK1IP1	3.939600e-02	4.624530e-01
S100A13	3.667972e-02	4.634192e-01
ADAM15	3.890460e-02	4.637245e-01
DSN1	4.091382e-02	4.637245e-01
VDAC3	3.860575e-02	4.637245e-01
CNBP	4.055871e-02	4.644283e-01
POLR2G	4.043090e-02	4.644967e-01
FNTB	3.774110e-02	4.645248e-01
ACTR3	4.051551e-02	4.665536e-01
AP1M2	4.076790e-02	4.665536e-01
PNPLA2	3.953282e-02	4.665536e-01
GM2A	4.023370e-02	4.668012e-01
PPCS	4.057093e-02	4.672020e-01
RPS23	4.044219e-02	4.676399e-01
GSPT1	3.432350e-02	4.685936e-01
RC3H2	3.675031e-02	4.685936e-01
CSRP1	3.765202e-02	4.689542e-01
AMPD3	3.757367e-02	4.690090e-01
DNAJC16	3.470678e-02	4.702865e-01
KLHDC3	4.012353e-02	4.735258e-01
ADCK3	3.817829e-02	4.754970e-01
NBPF11	3.846156e-02	4.754970e-01
RIC1	3.671427e-02	4.754970e-01
XRCC6	4.052212e-02	4.758727e-01
C7orf73	3.321121e-02	4.764147e-01
DTX2	3.804746e-02	4.764147e-01
FNIP1	3.746147e-02	4.764147e-01
HPS1	3.925898e-02	4.764147e-01
PSENEN	3.382925e-02	4.764147e-01
BAZ1A	3.866968e-02	4.798999e-01
ZC3H13	3.898441e-02	4.798999e-01
PRCC	3.932220e-02	4.805250e-01
ARSA	3.903016e-02	4.806199e-01
CSF1	3.764229e-02	4.821094e-01
MAP3K1	3.959567e-02	4.821094e-01
HNRNPLL	3.738853e-02	4.831933e-01
ISM1	3.578722e-02	4.831933e-01
SUSD3	3.678722e-02	4.839628e-01
COL5A1	2.921836e-02	4.840881e-01
SMIM14	3.943383e-02	4.840881e-01
CDH1	3.861481e-02	4.850571e-01
MYL6	3.956504e-02	4.867771e-01
ANXA4	3.907703e-02	4.868331e-01
PVRL4	3.711126e-02	4.868331e-01
SEMA4C	3.485269e-02	4.872408e-01
SVIL	3.856639e-02	4.872408e-01
ENOPH1	3.610655e-02	4.873429e-01
MTMR14	3.745327e-02	4.873429e-01
PYGO2	3.824380e-02	4.873429e-01
SAR1B	3.703447e-02	4.873429e-01
AXIN1	3.833997e-02	4.911966e-01
BCLAF1	3.895555e-02	4.911966e-01
EIF2AK1	3.835480e-02	4.911966e-01
EVA1B	3.832729e-02	4.911966e-01
LSM8	3.482360e-02	4.911966e-01
NQO2	3.678925e-02	4.911966e-01
PLXDC2	3.654266e-02	4.911966e-01
RPL7	3.949475e-02	4.911966e-01
STX12	3.656395e-02	4.911966e-01
TMEM64	3.825941e-02	4.911966e-01
ZDHHC20	3.703394e-02	4.911966e-01
MGAT4A	3.858079e-02	4.912036e-01
TFCP2	3.661442e-02	4.914665e-01
NDUFS6	3.783216e-02	4.917989e-01
CAP1	3.870252e-02	4.921518e-01
TXNIP	3.787626e-02	4.930437e-01
TNRC6B	3.223523e-02	4.931655e-01
MYL6B	3.617440e-02	4.931744e-01
TBRG4	3.283509e-02	4.931744e-01
TMUB2	3.731436e-02	4.931744e-01
MVP	3.690485e-02	4.947537e-01
CLK4	3.684028e-02	4.958044e-01
IMPDH1	3.444496e-02	4.970438e-01
VAMP3	3.298633e-02	4.975410e-01
PES1	3.732818e-02	4.979764e-01
USP47	3.589538e-02	4.979764e-01
GSTO1	3.845062e-02	4.988867e-01
RNASEH2C	3.617047e-02	4.988867e-01
PPP6R1	2.751869e-02	4.995087e-01
IARS2	3.720730e-02	4.998957e-01
KLF13	3.597831e-02	4.999014e-01
CHMP7	3.672394e-02	5.022587e-01
EIF2S2	3.833881e-02	5.022587e-01
FKBP4	3.742118e-02	5.022587e-01
GLTP	3.716930e-02	5.022587e-01
GTF3C2	3.434259e-02	5.022587e-01
SVIP	3.338691e-02	5.028549e-01
CHCHD5	3.614652e-02	5.030325e-01
SETD3	3.574549e-02	5.030676e-01
SLC12A2	3.650247e-02	5.031516e-01
DNAJC13	3.675628e-02	5.044199e-01
XAB2	3.675874e-02	5.044199e-01
MAF1	3.674591e-02	5.045886e-01
CUEDC1	3.556075e-02	5.056786e-01
TCF4	3.534246e-02	5.056786e-01
USP21	3.556289e-02	5.068573e-01
F11R	3.640803e-02	5.072222e-01
CKAP5	3.552532e-02	5.076121e-01
DBN1	3.425769e-02	5.096040e-01
TMEM119	3.574708e-02	5.102085e-01
CREB3L1	3.392487e-02	5.106090e-01
LAMA4	3.529418e-02	5.106090e-01
CHMP1B	3.264293e-02	5.107924e-01
APC	3.619269e-02	5.117769e-01
VAC14	3.355586e-02	5.149032e-01
SLC52A2	3.609771e-02	5.178367e-01
NGLY1	3.504596e-02	5.179534e-01
ELP2	3.721253e-02	5.185151e-01
MROH1	3.445483e-02	5.185151e-01
GLUD1	3.703188e-02	5.195355e-01
PGM1	2.770608e-02	5.195355e-01
LINC00493	3.508817e-02	5.214064e-01
COQ9	3.612135e-02	5.232989e-01
TBC1D20	3.624850e-02	5.240528e-01
TMF1	3.527656e-02	5.242419e-01
CDK2AP2	2.929442e-02	5.243212e-01
PRDX2	3.510905e-02	5.243212e-01
PPP2CA	3.605307e-02	5.253619e-01
UTP23	3.623281e-02	5.262852e-01
DUSP1	3.525723e-02	5.263790e-01	0.068
CEP250	3.446044e-02	5.263790e-01
EIF4G3	3.512594e-02	5.263790e-01
PHLDA3	3.286445e-02	5.263790e-01
RRP1	3.275852e-02	5.263790e-01
SDC4	3.551092e-02	5.263790e-01
NAA20	3.495125e-02	5.267528e-01
C5orf38	2.577321e-02	5.278775e-01
MUC1	3.286819e-02	5.283633e-01
ATAD2	3.348520e-02	5.285688e-01
GSDMD	3.516524e-02	5.285688e-01
SLC22A18	3.323919e-02	5.303690e-01
H1F0	3.251922e-02	5.311479e-01
AHCTF1	3.508285e-02	5.325666e-01
LGALS9	3.518427e-02	5.330636e-01
ACBD5	3.385362e-02	5.340149e-01
TMEM147	3.133969e-02	5.340149e-01
PIGT	3.602622e-02	5.348915e-01
COX6A1	3.313079e-02	5.352745e-01
RRAGA	2.977909e-02	5.352745e-01
MRPL51	3.518205e-02	5.358391e-01
RAPGEF1	3.437213e-02	5.362457e-01
DCAF11	3.512982e-02	5.374975e-01
SCARF2	3.310873e-02	5.376164e-01
NDUFB6	3.552767e-02	5.378696e-01
SPTSSB	3.429739e-02	5.378696e-01
DAB2	3.436873e-02	5.378991e-01
GTF2H5	3.438419e-02	5.378991e-01
PSMB4	3.607913e-02	5.378991e-01
THOC2	3.445662e-02	5.378991e-01
DCAF5	3.515944e-02	5.384730e-01
RPRD2	3.225513e-02	5.401711e-01
GDI2	3.564028e-02	5.420177e-01
RASEF	3.336016e-02	5.420177e-01
TUBG1	3.326235e-02	5.420612e-01
TSC22D3	3.563637e-02	5.427911e-01
GLTSCR2	3.408214e-02	5.441339e-01
MTPN	2.531473e-02	5.444639e-01
ECHDC2	3.370118e-02	5.472488e-01
TMEM30B	3.451360e-02	5.472488e-01
DICER1	3.300290e-02	5.474800e-01
RPL31	3.194008e-02	5.483188e-01
SLK	3.444006e-02	5.483188e-01
SOD1	3.221718e-02	5.483825e-01
ENY2	3.470446e-02	5.512249e-01
SYTL2	3.426967e-02	5.513754e-01
ASNSD1	3.460704e-02	5.515500e-01
DNAJC19	3.431432e-02	5.515500e-01
MRPL3	3.484185e-02	5.515500e-01
MTDH	3.477937e-02	5.515500e-01
PTPRS	3.060757e-02	5.515500e-01
TCEAL1	3.418707e-02	5.515500e-01
STK39	2.869913e-02	5.516209e-01
CD58	2.572260e-02	5.546374e-01
KDELR1	3.089338e-02	5.546684e-01
MRPL19	3.216208e-02	5.546684e-01
CS	3.441701e-02	5.550686e-01	0.104
C17orf96	3.198635e-02	5.565256e-01
CRTAP	3.379811e-02	5.565256e-01
DCAF12	3.320114e-02	5.565256e-01
GPT2	3.060138e-02	5.565256e-01
LARP7	2.705955e-02	5.565256e-01
MAPKAP1	3.249820e-02	5.565256e-01
PPIA	3.422694e-02	5.565256e-01
RBM42	3.071285e-02	5.565256e-01
RING1	3.170886e-02	5.565256e-01
RNF213	3.160531e-02	5.565256e-01
RPL22	3.468858e-02	5.565256e-01
SEC61B	3.438451e-02	5.565256e-01
WDR11	3.346870e-02	5.565256e-01
ZNF532	3.202193e-02	5.565256e-01
PRKAR2B	3.113858e-02	5.565647e-01
DDX3X	2.402735e-02	5.579213e-01
ANXA6	3.344070e-02	5.593298e-01
CERCAM	3.258432e-02	5.603881e-01
TMEM251	3.109752e-02	5.603881e-01
NBL1	3.391533e-02	5.605169e-01
MZT1	3.291976e-02	5.611027e-01
TMEM50A	3.403592e-02	5.611027e-01
DEPTOR	2.865320e-02	5.618322e-01
DDR2	3.104340e-02	5.633484e-01
CKS2	2.966388e-02	5.643773e-01
RPL24	3.417290e-02	5.645070e-01
PBXIP1	3.311015e-02	5.653725e-01
RPS3	3.343489e-02	5.653725e-01
EMC8	3.134033e-02	5.654684e-01
TTC9	3.083811e-02	5.695287e-01
ITSN1	3.191107e-02	5.695901e-01
PABPC1	3.362376e-02	5.701459e-01
MMP2	2.808191e-02	5.712369e-01
PRRT3	2.620665e-02	5.712875e-01
ARHGEF2	3.292213e-02	5.713732e-01
ATP5H	3.331009e-02	5.713732e-01
FRMD8	3.136770e-02	5.713732e-01
GSTK1	3.151291e-02	5.713732e-01
RIN2	3.159722e-02	5.719693e-01
EDC4	3.019398e-02	5.721011e-01
DNMT1	3.010439e-02	5.725822e-01
TXNRD1	2.295506e-02	5.725822e-01
LRRC26	3.207480e-02	5.729129e-01
CLTA	3.275840e-02	5.729190e-01
KRT81	2.786003e-02	5.729190e-01
NFKBIB	2.877104e-02	5.734891e-01
STK26	2.523633e-02	5.734891e-01
GAS6	3.169656e-02	5.742823e-01
BHLHE41	3.058550e-02	5.746545e-01
RALGAPB	3.248540e-02	5.746545e-01
TNK2	3.043874e-02	5.746545e-01
SNRPG	3.145987e-02	5.753900e-01
ABHD17A	3.207090e-02	5.758608e-01
RBM12	3.171992e-02	5.764534e-01
C1QBP	3.178843e-02	5.772454e-01
CDC5L	2.981414e-02	5.773804e-01
SLC7A5	2.692660e-02	5.773804e-01
DIXDC1	3.169777e-02	5.775457e-01
S100A4	3.203568e-02	5.775457e-01
SPG7	3.137945e-02	5.775457e-01
LGALS3BP	3.240419e-02	5.780748e-01
MADD	3.046170e-02	5.780748e-01
PPP1R16A	3.238828e-02	5.780748e-01
URM1	1.965902e-02	5.780748e-01
PRMT5	3.111223e-02	5.786519e-01
SMIM22	3.020991e-02	5.786675e-01
DNM1L	3.128177e-02	5.795510e-01
MAP4K3	2.853103e-02	5.795510e-01
EMC1	2.962329e-02	5.797606e-01
NAA38	3.224249e-02	5.806629e-01
ARL6IP5	3.234622e-02	5.808485e-01
ARPC1B	3.265152e-02	5.808485e-01
ATP5F1	3.199943e-02	5.811450e-01
C11orf73	3.128854e-02	5.811450e-01
GRAMD4	2.949788e-02	5.811450e-01
RAB1A	3.065166e-02	5.811450e-01
UBE2L6	3.056033e-02	5.811450e-01
WDR18	2.890164e-02	5.811450e-01
WAPAL	2.894365e-02	5.815937e-01
UXT	3.023829e-02	5.825484e-01
KPNA1	2.798998e-02	5.826981e-01
MX1	2.880058e-02	5.826981e-01
LIMD1	3.014389e-02	5.831368e-01
PSAP	3.207737e-02	5.841497e-01
ARL6IP1	3.224556e-02	5.847159e-01
TBC1D9B	2.767090e-02	5.856443e-01
PTGFRN	3.080441e-02	5.860378e-01
SPPL3	3.041751e-02	5.865329e-01
PKN2	2.803765e-02	5.866181e-01
SMEK2	2.529476e-02	5.868449e-01
FEM1A	2.947469e-02	5.887982e-01
MANBA	2.559753e-02	5.887982e-01
NOTCH2	3.198187e-02	5.887982e-01
NVL	3.151961e-02	5.887982e-01
PQBP1	2.881082e-02	5.887982e-01
SMDT1	3.134841e-02	5.887982e-01
UBE2S	2.992550e-02	5.887982e-01
C19orf70	3.129450e-02	5.893413e-01
NEMP1	2.797082e-02	5.893413e-01
TFDP1	2.363500e-02	5.893413e-01
AKIRIN1	2.939604e-02	5.900680e-01
AKR7A2	2.715846e-02	5.900680e-01
WDR74	3.041034e-02	5.900680e-01
AP1M1	2.398169e-02	5.905094e-01
ATF3	2.863746e-02	5.905094e-01
H6PD	3.019592e-02	5.906547e-01
NT5C3A	2.746854e-02	5.906547e-01
MRPS35	3.027631e-02	5.906588e-01
DHRS3	2.800610e-02	5.908417e-01
ATL3	3.127042e-02	5.908688e-01
C4A	3.180424e-02	5.908688e-01
ITPRIPL2	3.045704e-02	5.908688e-01
PAPD7	3.020598e-02	5.908688e-01
RNF181	2.465352e-02	5.908688e-01
TUBB	2.736360e-02	5.908688e-01
VAPB	3.040766e-02	5.908688e-01
NDRG1	3.009363e-02	5.916797e-01
C19orf52	2.832281e-02	5.918073e-01
SSU72	3.002485e-02	5.918073e-01
MED22	2.628660e-02	5.937051e-01
RIOK3	3.004611e-02	5.937051e-01
TMED5	2.845531e-02	5.937051e-01
SQRDL	3.016437e-02	5.941886e-01
DCTPP1	2.677290e-02	5.943564e-01
PGM3	2.754430e-02	5.943734e-01
CFLAR	2.938296e-02	5.945045e-01
GOLGA8B	3.076752e-02	5.945045e-01
RPL14	3.106156e-02	5.945045e-01
STK38L	3.025599e-02	5.945045e-01
ECH1	2.952770e-02	5.946626e-01
GPR157	2.811802e-02	5.954375e-01
HMGB2	3.081291e-02	5.954375e-01
PACS1	2.966061e-02	5.954375e-01
SERPING1	2.728144e-02	5.954375e-01
TARS	2.955183e-02	5.954375e-01
UCP2	2.919598e-02	5.954375e-01
KIAA0319L	2.936410e-02	5.969229e-01
R3HDM2	2.391020e-02	5.972044e-01
SRP72	3.033276e-02	5.976070e-01
IPO9	2.853169e-02	5.981666e-01
IRF2BP2	2.974528e-02	5.981666e-01
LBR	2.599833e-02	5.981666e-01
LYPLA2	2.760485e-02	5.981666e-01
LYZ	2.763604e-02	5.981666e-01
PTTG1IP	3.070253e-02	5.981666e-01
IFRD1	2.442778e-02	5.983411e-01
GOLIM4	2.976678e-02	5.991475e-01
NQO1	3.075851e-02	5.991475e-01
NDUFAF3	2.998445e-02	6.004977e-01
DNTTIP1	2.883500e-02	6.015032e-01
KIAA1551	2.875047e-02	6.021479e-01
NEK9	2.843922e-02	6.021479e-01
TRAPPC2L	2.834730e-02	6.021479e-01
UBE2E3	2.908787e-02	6.021479e-01
ZNF655	2.920311e-02	6.021479e-01
FAM168A	2.845320e-02	6.021547e-01
ACSL4	2.060003e-02	6.027317e-01
CDS1	2.599923e-02	6.027317e-01
HMGN2	2.993916e-02	6.027317e-01
HOPX	2.870856e-02	6.027317e-01
PDIA3	3.018049e-02	6.027317e-01
PGGT1B	2.540069e-02	6.027317e-01
SLC35A4	2.927462e-02	6.027317e-01
SNN	2.806350e-02	6.027317e-01
TMEM39A	2.841766e-02	6.028041e-01
PFN1	3.004945e-02	6.029714e-01
PSMB1	3.029493e-02	6.029714e-01
SBSPON	2.807570e-02	6.029714e-01
TMEM11	2.226085e-02	6.029714e-01
THBS1	3.026944e-02	6.037097e-01
C1orf198	2.896428e-02	6.041664e-01
MAP1B	2.807544e-02	6.050430e-01
BICC1	2.704578e-02	6.053590e-01
RPS27L	2.975829e-02	6.053590e-01
EIF1AX	2.965937e-02	6.061982e-01
AP1G1	2.802009e-02	6.082782e-01
ARPP19	2.914978e-02	6.082782e-01
BNIP3L	2.828151e-02	6.082782e-01
CASC3	2.782154e-02	6.082782e-01
CBWD3	2.947574e-02	6.082782e-01
CECR1	2.800130e-02	6.082782e-01
CRKL	2.802080e-02	6.082782e-01
DHX9	2.873417e-02	6.082782e-01
ITPR2	2.865385e-02	6.082782e-01
NAB2	2.807642e-02	6.082782e-01
PKM	2.937900e-02	6.082782e-01
RPL17	2.988517e-02	6.082782e-01
TTC31	2.840519e-02	6.082782e-01
VPS53	2.651010e-02	6.082782e-01
AP1B1	2.740788e-02	6.086670e-01
AGR2	2.969039e-02	6.087342e-01
AKR1A1	2.853570e-02	6.087342e-01
QARS	2.771118e-02	6.087342e-01
SAP30L	2.612271e-02	6.087342e-01
SNAP29	2.693717e-02	6.087342e-01
NPTN	2.789936e-02	6.093494e-01
OXR1	2.911030e-02	6.103721e-01
ARMC1	2.523217e-02	6.104033e-01
LYRM2	2.816475e-02	6.104033e-01
CARS	2.560844e-02	6.109369e-01
COMMD1	2.827311e-02	6.109369e-01
DR1	2.883149e-02	6.109369e-01
SMG5	2.309553e-02	6.109369e-01
WBP2	2.667970e-02	6.109369e-01
GATC	2.094803e-02	6.112152e-01
MT1G	2.625522e-02	6.112152e-01
MUC5B	2.515305e-02	6.112152e-01
PRRC1	2.803042e-02	6.112152e-01
SDHB	2.692911e-02	6.112152e-01
SEC22B	2.152571e-02	6.112152e-01
SLC9A3R1	2.530682e-02	6.112152e-01
TAP1	2.876079e-02	6.112152e-01
VEGFA	2.787961e-02	6.112152e-01
THSD4	2.743483e-02	6.118985e-01
VDAC1	2.873046e-02	6.127140e-01
BEX1	2.776212e-02	6.128455e-01
IRX2	2.816122e-02	6.128455e-01
SERPINA3	2.325021e-02	6.128455e-01
TMEM65	2.821383e-02	6.128455e-01
CPNE1	2.809404e-02	6.131398e-01
APLP2	2.454611e-02	6.138058e-01
IFT52	2.704287e-02	6.138058e-01
ZNF467	2.514431e-02	6.138058e-01
AMD1	2.564263e-02	6.148977e-01
PSMG3	2.624503e-02	6.159980e-01
NUP133	2.645952e-02	6.163121e-01
TMEM9B	2.625808e-02	6.177187e-01
ELMOD2	1.941527e-02	6.178255e-01
P3H4	2.781402e-02	6.178255e-01
PEBP1	2.881420e-02	6.178255e-01
RNASEH2B	2.661425e-02	6.178255e-01
GPS1	2.415082e-02	6.200966e-01
SORBS3	2.580617e-02	6.200966e-01
FNDC3A	2.554810e-02	6.201589e-01
HEMK1	2.160852e-02	6.201589e-01
SMC6	2.686478e-02	6.201589e-01
SUPT6H	2.567991e-02	6.201589e-01
LAMB2	2.790658e-02	6.219406e-01
MYO1C	2.578821e-02	6.237256e-01
RHOB	2.724181e-02	6.238153e-01
PGAM1	2.753415e-02	6.238495e-01
ZBTB7B	2.276898e-02	6.238495e-01
CANX	2.813832e-02	6.243961e-01
MARCH6	1.379938e-02	6.243961e-01
TLN1	2.668239e-02	6.243961e-01
SPON2	2.766143e-02	6.255592e-01
RBP1	2.757799e-02	6.259821e-01
TACSTD2	2.820048e-02	6.259821e-01
DDX5	2.778820e-02	6.263186e-01
KIAA0100	2.694480e-02	6.269777e-01
ANAPC11	2.644049e-02	6.284067e-01
APH1A	2.766717e-02	6.284067e-01
DDX1	2.734287e-02	6.284067e-01
EIF2AK2	2.746805e-02	6.284067e-01
HSPH1	2.744931e-02	6.284067e-01
MSRB1	2.708148e-02	6.284067e-01
SCCPDH	2.782956e-02	6.284067e-01
SLC35E1	2.706616e-02	6.284067e-01
THAP4	2.106755e-02	6.284067e-01
UCKL1	2.608911e-02	6.284067e-01
GATM	2.273900e-02	6.296520e-01
EEF1D	2.784174e-02	6.299491e-01
TKT	2.237662e-02	6.302163e-01
DEK	2.692370e-02	6.304488e-01
ERF	2.063912e-02	6.304488e-01
BAMBI	2.748560e-02	6.305367e-01
DDX17	2.719607e-02	6.305367e-01
EZR	2.766812e-02	6.305367e-01
[truncated: 4,215 more rows]

## Sheet: 2supp_table_4_L3
	I	Adjusted P-value	Percent Driving
GNAS	3.852363e-01	0.000000e+00	0.22053232
POSTN	5.136830e-01	0.000000e+00	0.20912548
B2M	3.730900e-01	0.000000e+00	0.20152091
FN1	5.712983e-01	0.000000e+00	0.17870722
COL1A2	5.636936e-01	0.000000e+00	0.13307985
SPARC	4.191003e-01	0.000000e+00	0.12547529
COL3A1	6.115558e-01	0.000000e+00	0.11787072
LUM	4.584021e-01	0.000000e+00	0.11787072
COL1A1	5.532073e-01	0.000000e+00	0.11406844
COL12A1	5.242737e-01	0.000000e+00	0.09885932
PRSS23	3.435274e-01	0.000000e+00	0.07604563
COL11A1	4.363073e-01	0.000000e+00	0.05703422
CHTOP	2.789026e-01	0.000000e+00
NUB1	3.555737e-01	0.000000e+00
RPS27A	2.852542e-01	6.438997e-13	0.13307985
RPL13	2.814494e-01	2.802689e-12	0.17490494
ASPH	2.411956e-01	6.209033e-12
RPN2	2.728958e-01	1.379785e-11	0.09885932
HLA-B	2.640405e-01	9.117475e-11	0.14068441
HLA-DRA	2.626069e-01	1.022421e-10	0.09125475
IFT22	2.017495e-01	3.260892e-10
RPL41	2.543669e-01	4.037371e-10	0.11026616
C8orf82	2.273824e-01	4.037371e-10
MMP13	2.318634e-01	1.265665e-09	0.05703422
CILP	2.425116e-01	1.268527e-09	0.07604563
ASPN	2.246410e-01	1.268527e-09	0.05703422
PSCA	2.223582e-01	2.287786e-09
RPLP0	2.317527e-01	2.446221e-08	0.11406844
RPS27	2.273391e-01	4.098348e-08	0.12927757
DCN	2.275884e-01	4.098348e-08	0.07984791
HTRA1	2.253854e-01	4.215206e-08	0.09885932
CTHRC1	2.258803e-01	4.811447e-08	0.09125475
FTL	2.258802e-01	4.811447e-08	0.07984791
RPL36	2.247222e-01	5.322590e-08	0.09505703
RPL9	2.235695e-01	6.247202e-08	0.09125475
TMSB4X	2.240643e-01	7.669314e-08	0.18250951
RPLP2	2.215411e-01	9.347974e-08	0.11406844
LEO1	2.172647e-01	1.072693e-07	0.07984791
SULF1	2.107330e-01	1.643788e-07	0.07224335
RPS18	2.166921e-01	1.921312e-07	0.14448669
LDHA	2.137753e-01	3.186795e-07	0.13688213
RPL10	2.135366e-01	3.385096e-07	0.12167300
APOD	2.080913e-01	3.385096e-07	0.06463878
POLD4	1.999161e-01	3.595213e-07
HMGB2	1.932386e-01	3.847533e-07
RPL18A	2.020495e-01	1.744260e-06	0.07604563
SAV1	1.736151e-01	1.940384e-06
CP	1.876305e-01	3.664357e-06
NAAA	1.858194e-01	3.754335e-06
ERBB2	1.950579e-01	5.111575e-06	0.11787072
SMPDL3A	1.627198e-01	5.671579e-06
IFI6	1.925291e-01	5.761567e-06	0.08365019
MALAT1	1.909970e-01	7.087688e-06	0.11787072
UBXN6	1.355268e-01	1.439848e-05
MAGED1	1.844194e-01	1.837183e-05	0.06463878
NPRL3	1.454394e-01	1.840556e-05
CST6	1.663847e-01	1.858542e-05
RPS11	1.833192e-01	2.174195e-05	0.07984791
GAPDH	1.820223e-01	2.725522e-05	0.12167300
CTDSP1	1.685755e-01	2.799897e-05
COL5A2	1.801671e-01	2.896938e-05	0.07224335
FEM1C	1.622031e-01	3.772866e-05
EIF4B	1.755417e-01	4.444409e-05
RPS9	1.778636e-01	4.526138e-05	0.09885932
IFT52	1.717577e-01	6.501368e-05
HNMT	1.456200e-01	6.514788e-05
R3HCC1	1.436892e-01	6.772538e-05
TIMP1	1.683791e-01	8.849807e-05	0.06083650
SKP1	1.593297e-01	9.495142e-05
AP3B1	1.303223e-01	1.175181e-04
SERPINA5	1.683100e-01	1.198274e-04	0.07224335
MUCL1	1.606584e-01	1.198274e-04
RPL32	1.656330e-01	1.198274e-04
ZNF587	1.159247e-01	1.198274e-04
HSPA9	1.577708e-01	1.454661e-04
RPS5	1.670506e-01	1.501049e-04	0.06083650
MMP11	1.635932e-01	1.635292e-04	0.06463878
CACNA1H	1.276759e-01	1.635792e-04
MGP	1.637856e-01	1.886948e-04	0.06463878
SPON1	1.430498e-01	2.002944e-04
LRG1	1.235354e-01	2.085881e-04
AMOTL2	1.581525e-01	2.098518e-04
KRT18	1.608545e-01	2.176085e-04	0.07984791
SFRP2	1.614963e-01	2.176085e-04	0.05323194
WDR46	1.398261e-01	2.176085e-04
ADAMTS15	1.380775e-01	2.386578e-04
C4A	1.623808e-01	2.635901e-04	0.09505703
LRRC45	9.403199e-02	2.719988e-04
MPV17L	1.533622e-01	3.367443e-04
RPL29	1.589643e-01	3.520978e-04	0.08745247
CHCHD2	1.559748e-01	3.638481e-04	0.07984791
THBS2	1.580559e-01	3.685041e-04
CAMK2D	1.003474e-01	3.938838e-04
LOX	1.546135e-01	4.405065e-04	0.06844106
CNDP2	1.409569e-01	4.464682e-04
UXT	1.419206e-01	5.188678e-04
TRPM7	1.510747e-01	5.359660e-04
RPLP1	1.548304e-01	5.682763e-04	0.08365019
ADAM12	1.346714e-01	6.815119e-04	0.05323194
NBPF11	1.364351e-01	7.536389e-04
C4B	1.520008e-01	8.315991e-04	0.10266160
THBS1	1.514794e-01	8.349735e-04	0.06463878
VDAC3	9.543760e-02	9.754589e-04
GAS1	1.468897e-01	1.057223e-03	0.05703422
PIP4K2A	1.420762e-01	1.084149e-03
ZMYND11	1.372360e-01	1.084149e-03
ERGIC2	1.420036e-01	1.096923e-03
SLC25A38	1.231525e-01	1.099173e-03
FGB	1.418751e-01	1.103894e-03	0.06844106
HDAC3	1.189067e-01	1.103894e-03
AP5M1	6.668883e-02	1.145221e-03
IGF1	1.397660e-01	1.145221e-03
PDLIM7	1.438658e-01	1.145221e-03
ZNF90	1.464992e-01	1.379592e-03	0.07984791
RPL35A	1.381082e-01	1.387612e-03
ARFGEF3	1.307019e-01	1.444088e-03
IGFBP5	1.445642e-01	1.461629e-03	0.06083650
ARIH1	1.373777e-01	1.461629e-03
FDX1	8.317112e-02	1.461629e-03
SENP3	1.381950e-01	1.571322e-03
SH3BGRL	1.432705e-01	1.878348e-03	0.06463878
SERTAD1	1.399928e-01	1.911857e-03	0.05703422
PDZK1	1.346534e-01	1.925955e-03
PIM2	1.387628e-01	1.929724e-03	0.05323194
FXYD3	1.395047e-01	1.990730e-03	0.07224335
FCHO2	1.371476e-01	2.030880e-03
SPINT2	1.421935e-01	2.062927e-03	0.12927757
VMP1	1.398178e-01	2.155955e-03
SF3B4	1.339025e-01	2.159101e-03
SSSCA1	1.325959e-01	2.159101e-03
TFAP2C	1.228272e-01	2.304552e-03
NAA30	1.312128e-01	2.327071e-03
SCAND1	1.388589e-01	2.333813e-03	0.07604563
FLAD1	1.312598e-01	2.333813e-03
MMP14	1.361366e-01	2.358522e-03	0.06463878
CCL21	1.330178e-01	2.387304e-03
SLC9A3R1	1.334339e-01	2.678811e-03	0.05323194
KIAA1033	1.245594e-01	2.713039e-03
RERG	1.319545e-01	2.713039e-03
WDR45B	1.226415e-01	2.713039e-03
RPL28	1.360966e-01	2.770753e-03	0.06083650
UCHL5	1.321947e-01	2.825090e-03
TSN	1.290783e-01	3.110528e-03
TMSB10	1.354510e-01	3.233031e-03	0.08365019
MTRNR2L12	1.363382e-01	3.233031e-03	0.07984791
VCAN	1.360375e-01	3.233031e-03	0.07224335
ANKRD28	1.273071e-01	3.233031e-03
KCNMA1	1.196547e-01	3.233031e-03
RPS29	1.352598e-01	3.330073e-03	0.07224335
ROMO1	1.326264e-01	3.330073e-03	0.05703422
NREP	1.320853e-01	3.330073e-03	0.05323194
MFSD7	1.278463e-01	3.330073e-03
ARID4B	1.279351e-01	3.342280e-03
SSFA2	1.276113e-01	3.588435e-03	0.05703422
ABHD17C	5.929228e-02	3.837716e-03
ENTPD1	1.290075e-01	3.866975e-03
FAU	1.333000e-01	3.926657e-03	0.06844106
GDE1	1.281564e-01	3.926657e-03
APOE	1.323439e-01	4.164353e-03	0.06844106
PITX1	1.270243e-01	4.257637e-03
RPL8	1.317682e-01	4.286806e-03	0.06844106
RPL35	1.287927e-01	4.286806e-03	0.06463878
TNC	1.246098e-01	4.286806e-03	0.06463878
FDX1L	1.026914e-01	4.286806e-03
HOXB3	1.266644e-01	4.286806e-03
JCHAIN	1.303263e-01	4.286806e-03
RARRES1	1.311810e-01	4.479560e-03	0.06463878
SNRPD3	1.279056e-01	4.479560e-03
SLC35B3	1.177340e-01	4.568018e-03
UBN2	9.081050e-02	4.568018e-03
ADIRF	1.259133e-01	4.762012e-03	0.05703422
FNDC1	1.257810e-01	4.762012e-03
SMC1A	1.228025e-01	4.784142e-03
CD24	1.274576e-01	4.941866e-03	0.06844106
ROGDI	1.221533e-01	4.941866e-03
SDF2L1	1.109574e-01	4.941866e-03
CRBN	1.249231e-01	5.041330e-03
KIAA1217	1.266798e-01	5.169958e-03
PPP1R1B	1.300989e-01	5.328481e-03	0.10646388
NDUFS6	1.266908e-01	5.381096e-03	0.05703422
NACA	1.289575e-01	5.427539e-03	0.07604563
ARRDC2	1.099442e-01	5.477062e-03
IDI1	1.266882e-01	5.516966e-03	0.07224335
KPNA6	1.180111e-01	5.516966e-03
MYH11	1.141962e-01	5.601145e-03
ARMT1	1.268390e-01	5.875592e-03	0.06463878
MYL12A	1.249264e-01	7.111041e-03
UFC1	1.031690e-01	7.417594e-03
ANXA2	1.262266e-01	7.420373e-03	0.10266160
METRN	1.238002e-01	7.472802e-03	0.06083650
RPL7A	1.258764e-01	7.561818e-03	0.09505703
MAN1B1	1.239116e-01	7.608157e-03
TNRC6C	1.190613e-01	7.649861e-03
MTRNR2L8	1.251446e-01	7.964553e-03	0.09505703
LRPAP1	1.157528e-01	8.181312e-03
EFEMP2	9.828162e-02	8.524317e-03
FURIN	1.166738e-01	8.613142e-03
PRR15L	1.154269e-01	8.828126e-03
RFC1	1.176443e-01	8.981631e-03
PFDN5	1.233382e-01	9.008803e-03	0.06844106
PLAU	1.192634e-01	9.008803e-03
RPS15	1.187955e-01	9.008803e-03
SPG21	1.208698e-01	9.051395e-03
PEX11B	1.016606e-01	9.170090e-03
NDUFA13	1.201394e-01	9.177170e-03	0.06463878
CLEC3A	1.182882e-01	9.177170e-03
URI1	1.186387e-01	9.177170e-03
GDI2	1.219267e-01	9.878409e-03	0.05323194
SLC25A36	1.158864e-01	1.025285e-02
RPL3	1.202584e-01	1.064827e-02	0.06844106
FAM65A	1.122116e-01	1.083346e-02
TACSTD2	1.190945e-01	1.103953e-02	0.07224335
ITIH2	1.120122e-01	1.104563e-02
CST4	1.199303e-01	1.123572e-02
CYR61	1.199418e-01	1.126681e-02	0.06463878
KRT19	1.202862e-01	1.131891e-02	0.06463878
LRRC14	1.134021e-01	1.218442e-02
NPNT	1.127489e-01	1.218442e-02
GPR157	1.117192e-01	1.223917e-02
GPC3	8.704956e-02	1.260439e-02
ETS2	1.097495e-01	1.275712e-02
HLA-A	1.138533e-01	1.275712e-02
MAP3K10	1.034457e-01	1.319695e-02
ACAP2	1.161091e-01	1.337271e-02
NAA50	1.165825e-01	1.337570e-02	0.05323194
GNB2L1	1.183247e-01	1.340885e-02	0.06844106
SLC25A32	1.038550e-01	1.340885e-02
WDR13	1.139407e-01	1.340885e-02
KDM5B	1.151433e-01	1.362642e-02	0.06083650
CMAS	1.059647e-01	1.397999e-02
COMMD4	1.094233e-01	1.409302e-02
RAB6A	1.162261e-01	1.414823e-02
PFDN6	1.085080e-01	1.419181e-02
NFATC4	1.139095e-01	1.431099e-02
RNF144A	1.105437e-01	1.434943e-02
SMG5	9.581965e-02	1.434943e-02
SSR4	1.153721e-01	1.496092e-02
ACTB	1.166067e-01	1.499959e-02	0.12927757
IER2	1.164269e-01	1.499959e-02	0.07604563
HIST2H2AA3	1.049592e-01	1.523896e-02
COX7A2L	1.057725e-01	1.570494e-02
ATP2C1	1.139284e-01	1.639457e-02	0.06083650
MS4A6A	1.127880e-01	1.645062e-02	0.05703422
PCNP	1.119438e-01	1.657241e-02
SAA1	1.100572e-01	1.657241e-02
SEC23A	1.075521e-01	1.657241e-02
ACAA2	1.081661e-01	1.795012e-02
SOX11	1.109022e-01	1.805088e-02
CTSB	1.096509e-01	1.862101e-02
AEBP1	1.127080e-01	1.867381e-02
FAM135B	1.051747e-01	1.867381e-02
MED15	9.734696e-02	1.888908e-02
YME1L1	1.109130e-01	1.907022e-02	0.05323194
TIMP3	1.113324e-01	1.944397e-02	0.05703422
SEC16A	1.108962e-01	1.944397e-02	0.05323194
YWHAQ	1.128974e-01	1.944397e-02	0.05323194
ELL	9.717949e-02	1.944397e-02
NBPF26	1.028678e-01	1.944397e-02
PEF1	1.072823e-01	1.968317e-02
UBE2E3	1.057538e-01	1.997035e-02
CTSK	1.115921e-01	2.028886e-02	0.05323194
INPP5J	9.913069e-02	2.059505e-02
AKAP9	1.087522e-01	2.072188e-02
CORO1B	1.097976e-01	2.111416e-02
DDR1	1.090173e-01	2.114748e-02
LUC7L	1.009584e-01	2.117644e-02
ATF2	9.946097e-02	2.144150e-02
SLC25A1	1.092010e-01	2.219606e-02
PALLD	1.090151e-01	2.260703e-02
ARHGEF7	9.007219e-02	2.263782e-02
COPB1	1.083604e-01	2.263782e-02
AP3D1	9.335549e-02	2.311850e-02
SLC7A8	1.076696e-01	2.356295e-02
POLR3H	9.056003e-02	2.459200e-02
MAPKAPK3	9.230212e-02	2.487899e-02
MAPK8IP3	7.300920e-02	2.507060e-02
CCT5	1.062086e-01	2.515975e-02
EMC1	8.194983e-02	2.583762e-02
RNF213	1.063035e-01	2.583762e-02
APOBEC3C	9.896929e-02	2.598962e-02
BIRC3	9.525288e-02	2.615806e-02
SNX17	1.044716e-01	2.629341e-02
TRABD	1.039737e-01	2.629341e-02
FRMD8	8.835107e-02	2.712206e-02
GNG5	9.828796e-02	2.712206e-02
CXCL17	1.079231e-01	2.745970e-02	0.06083650
ZBED5	1.062341e-01	2.752096e-02
COL5A1	1.043732e-01	2.759798e-02	0.06463878
BBX	1.048848e-01	2.759798e-02	0.05323194
RPS16	1.077626e-01	2.796612e-02	0.11406844
EIF2A	1.037896e-01	2.801052e-02
EP300	9.987725e-02	2.801052e-02
LAMB3	9.396321e-02	2.836160e-02
CNOT7	7.869302e-02	2.848851e-02
QRICH1	9.082664e-02	2.859145e-02
FAM171A1	1.018606e-01	2.878421e-02
SNRPE	1.065270e-01	2.889493e-02	0.06463878
IVNS1ABP	9.741086e-02	2.889493e-02
C14orf2	1.016920e-01	2.898727e-02	0.05323194
EIF4E2	9.784923e-02	2.911421e-02
NUDT9	1.008145e-01	2.911421e-02
RPS6	1.044999e-01	2.953624e-02	0.05703422
MFSD12	9.848727e-02	3.006847e-02	0.05323194
CD109	9.777934e-02	3.095959e-02
ENAH	1.032292e-01	3.095959e-02
INAFM1	7.333945e-02	3.095959e-02
TPT1	1.060212e-01	3.144001e-02	0.12547529
HSPA8	1.035203e-01	3.169407e-02	0.07984791
ZCCHC11	9.717171e-02	3.224468e-02
MAFB	1.037738e-01	3.256149e-02	0.06844106
RRM1	1.025066e-01	3.256149e-02
WTAP	9.760954e-02	3.256149e-02
COL10A1	1.012952e-01	3.279819e-02
NAMPT	1.008791e-01	3.286742e-02	0.05703422
NMRK1	9.919021e-02	3.286742e-02
NBPF14	1.029964e-01	3.349230e-02
HKR1	8.836755e-02	3.379666e-02
NABP1	9.916654e-02	3.380428e-02
RRP1	9.844556e-02	3.396507e-02
NUDT5	9.097444e-02	3.400905e-02
VPS28	1.033286e-01	3.400905e-02
CTSL	1.029035e-01	3.429830e-02	0.06463878
CHCHD10	9.898945e-02	3.481700e-02
SULT1A1	9.088472e-02	3.483801e-02
MYEF2	9.960215e-02	3.580193e-02
ATP5EP2	1.028354e-01	3.683032e-02	0.07224335
GPX7	9.677517e-02	3.737198e-02
H2AFJ	1.005338e-01	3.931777e-02
ETS1	9.932357e-02	3.997916e-02	0.05703422
PKIB	9.187604e-02	3.997916e-02
CACYBP	1.008982e-01	4.025834e-02	0.05703422
SCRN1	9.397260e-02	4.049367e-02
TRIM29	9.223094e-02	4.075262e-02
RB1CC1	9.985231e-02	4.115653e-02
S1PR3	9.502280e-02	4.115653e-02
GJB2	9.639942e-02	4.166603e-02
PDXDC1	9.958373e-02	4.166603e-02
MRPS12	1.004573e-01	4.194863e-02	0.06083650
TAF15	9.744708e-02	4.298116e-02
GRINA	9.384128e-02	4.337896e-02	0.06083650
MOB4	9.297169e-02	4.388516e-02
CALU	9.846661e-02	4.435131e-02
OXR1	9.233643e-02	4.435131e-02
KRT14	9.757997e-02	4.438764e-02
AUTS2	9.714775e-02	4.474944e-02	0.06463878
ARHGDIA	9.482013e-02	4.490203e-02
ZBED1	8.866597e-02	4.521966e-02
RPS19	9.866379e-02	4.541252e-02
GATA3	9.906065e-02	4.550112e-02	0.05703422
FBXW9	5.910438e-02	4.550112e-02
MOB1A	9.908184e-02	4.600225e-02	0.05323194
ENG	9.528575e-02	4.600225e-02
OAT	9.853590e-02	4.607008e-02
RNF217	8.901522e-02	4.607008e-02
NDUFA12	9.159895e-02	4.682648e-02
RRM2	9.405630e-02	4.715400e-02
TTC17	9.130723e-02	4.715400e-02
DNAJA1	9.838944e-02	4.721732e-02
UBA2	9.505251e-02	4.721732e-02
RBM39	9.931599e-02	4.769823e-02	0.10646388
EHD2	9.315999e-02	4.769823e-02
ALKBH5	9.127334e-02	4.823424e-02
MRPL21	9.061041e-02	4.855563e-02
CTGF	9.657065e-02	4.948945e-02
PAXBP1	9.225019e-02	4.948945e-02
GCC2	8.735488e-02	4.956168e-02
EIF4G1	9.601564e-02	4.979412e-02	0.05323194
SAFB	8.954683e-02	4.979412e-02
CDC42EP1	8.201305e-02	5.003340e-02
NDUFB9	9.786238e-02	5.038822e-02
SESN1	7.881224e-02	5.085196e-02
EEF2	9.738765e-02	5.238101e-02
ARHGEF1	9.455075e-02	5.274555e-02
GNS	9.457445e-02	5.274555e-02
RPL37A	9.694861e-02	5.274710e-02
CXCL10	8.729058e-02	5.438099e-02
POLR2K	9.293789e-02	5.490732e-02
RMND1	9.103554e-02	5.490732e-02
CLK1	9.198508e-02	5.531677e-02
KDM5C	9.328384e-02	5.545228e-02
MALL	8.957675e-02	5.545228e-02
MDK	9.529522e-02	5.545228e-02
RHOC	9.480748e-02	5.802461e-02
EIF2AK4	8.440307e-02	5.846271e-02
RASAL2	9.284678e-02	5.846271e-02
PYURF	8.808649e-02	5.872883e-02
KRT17	9.290919e-02	5.949690e-02
PCDH7	9.143296e-02	5.949690e-02
PPFIA1	8.943438e-02	5.952090e-02
RPS17	9.522155e-02	6.043994e-02
CREG1	9.198866e-02	6.079138e-02
C12orf57	9.223425e-02	6.097703e-02
PPM1A	9.102796e-02	6.097703e-02
TMEM63B	8.693387e-02	6.097703e-02
MRPS34	8.910579e-02	6.097881e-02
GOLM1	9.420038e-02	6.194036e-02
TYMS	8.763870e-02	6.254667e-02
RPS2	9.389044e-02	6.304852e-02
SUMO3	9.104687e-02	6.458497e-02
RPS4X	9.349145e-02	6.583984e-02
STARD10	9.126993e-02	6.585210e-02
CHD1L	5.905822e-02	6.590337e-02
PTPN11	8.650410e-02	6.654462e-02
SLPI	8.987163e-02	6.794612e-02
RAB3GAP2	6.483173e-02	6.870417e-02
BTG1	9.036926e-02	7.052400e-02
CDK1	8.520775e-02	7.052400e-02
ZFP36L2	9.183531e-02	7.052400e-02
LRRC8E	7.760722e-02	7.071669e-02
APLP2	9.121201e-02	7.096212e-02
MAN1A1	8.975857e-02	7.151152e-02
AZGP1	9.068991e-02	7.204806e-02
EIF3H	9.060104e-02	7.306218e-02
CPTP	8.688860e-02	7.319590e-02
EID1	8.908473e-02	7.319590e-02
ELP2	8.877313e-02	7.327129e-02
PPAP2B	8.763901e-02	7.389466e-02
KRT23	8.704475e-02	7.498130e-02
PDLIM4	8.244708e-02	7.512987e-02
SEC62	8.952841e-02	7.521108e-02
ANTXR1	7.663246e-02	7.733875e-02
TNFAIP3	8.505788e-02	7.733875e-02
S100A1	8.649527e-02	7.795659e-02
EIF2AK1	8.759025e-02	7.806839e-02
COL8A2	8.317932e-02	7.911291e-02
RASSF1	8.290616e-02	7.945631e-02
CYBA	8.452167e-02	7.952422e-02
YWHAZ	9.068912e-02	7.986925e-02
S100A16	8.802634e-02	8.002378e-02
SLC30A9	7.553656e-02	8.084495e-02
CXCL12	8.830052e-02	8.138272e-02
ARMC1	8.464960e-02	8.295660e-02
GNAQ	8.492352e-02	8.492753e-02
SET	8.776005e-02	8.784991e-02
DENND4B	6.798413e-02	8.885103e-02
RPL23	8.720960e-02	8.962307e-02
IL17RA	7.782720e-02	8.984800e-02
CMTM4	8.109397e-02	9.093567e-02
SARAF	8.635484e-02	9.093567e-02
FOS	8.453824e-02	9.153296e-02
NDUFA11	8.102652e-02	9.153296e-02
CRAMP1L	8.369027e-02	9.164359e-02
GON4L	8.343443e-02	9.267703e-02
CD46	8.670023e-02	9.382525e-02
NFYC	7.085377e-02	9.382525e-02
CD44	8.657767e-02	9.456192e-02
GBP2	8.214060e-02	9.456192e-02
NDUFB10	8.504276e-02	9.456192e-02
SLC7A2	8.490971e-02	9.456192e-02
SPIRE1	8.077249e-02	9.456192e-02
DSC2	8.022247e-02	9.511874e-02
UTP6	8.369794e-02	9.551282e-02
CSTF3	7.251705e-02	9.725790e-02
SLC12A7	7.621881e-02	9.832269e-02
ATP6V1C1	7.691656e-02	9.919791e-02
TAGLN	7.290205e-02	1.007379e-01
HLA-C	8.630343e-02	1.025065e-01
LFNG	8.300942e-02	1.044186e-01
LMOD1	4.069002e-02	1.044186e-01
NDUFA6	8.405956e-02	1.060942e-01
PCK2	7.119429e-02	1.060942e-01
PTPMT1	7.999203e-02	1.060942e-01
PSEN1	8.283865e-02	1.073301e-01
NFE2L1	7.580796e-02	1.077511e-01
CCNC	8.310804e-02	1.083724e-01
BLOC1S1	8.382747e-02	1.088672e-01
EIF4E3	7.292862e-02	1.102108e-01
EEF1A1	8.497924e-02	1.104877e-01
RUNDC1	7.513212e-02	1.104877e-01
THBS3	6.495279e-02	1.106338e-01
THOC2	8.309864e-02	1.110548e-01
CORO2A	8.079325e-02	1.118758e-01
DDX49	8.040945e-02	1.124115e-01
PCSK7	8.282670e-02	1.124355e-01
ERGIC3	8.389045e-02	1.134419e-01
TSPYL5	8.176046e-02	1.136021e-01
FRYL	7.920357e-02	1.142355e-01
EML3	7.159550e-02	1.149809e-01
S100PBP	8.050327e-02	1.154062e-01
CPNE3	8.329073e-02	1.155122e-01
ARPIN	8.087575e-02	1.156335e-01
ATP5B	8.299734e-02	1.156335e-01
SPRED1	7.803757e-02	1.156335e-01
SLC40A1	7.945742e-02	1.171285e-01
BAMBI	8.186955e-02	1.183767e-01
SHKBP1	7.676383e-02	1.195116e-01
KMT2E	7.851099e-02	1.202538e-01
GJA1	8.080555e-02	1.212025e-01
SUPT5H	8.012766e-02	1.212025e-01
MOGS	8.083501e-02	1.212934e-01
BCAS1	7.162493e-02	1.233576e-01
CAPZB	7.884188e-02	1.233576e-01
CRACR2B	7.212359e-02	1.233576e-01
LAMP2	8.170098e-02	1.233576e-01
PTPN14	7.714735e-02	1.233576e-01
STK17A	7.863983e-02	1.233576e-01
DTX2	6.567708e-02	1.246113e-01
GALNT2	7.881731e-02	1.262221e-01
HSP90AA1	8.101851e-02	1.265777e-01
EXOC5	8.048577e-02	1.266190e-01
COQ4	7.967836e-02	1.276268e-01
GALNT7	7.815182e-02	1.280206e-01
RNF11	7.478583e-02	1.280206e-01
SPIDR	7.736085e-02	1.280206e-01
HINT1	8.139902e-02	1.283939e-01
ILF2	7.591922e-02	1.288282e-01
NDUFB8	7.551316e-02	1.291628e-01
HAT1	7.435484e-02	1.299867e-01
GBP1	7.932144e-02	1.303319e-01
PNISR	8.005287e-02	1.304657e-01
KNDC1	7.612598e-02	1.308027e-01
ANAPC1	6.722355e-02	1.316250e-01
CLDN3	7.876742e-02	1.317499e-01
S100A11	8.095574e-02	1.323066e-01
ARHGEF2	7.803195e-02	1.323166e-01
HPX	7.822301e-02	1.323166e-01
TACC1	7.348727e-02	1.323166e-01
TUBGCP2	6.769621e-02	1.323166e-01
MSRB3	4.416479e-02	1.377430e-01
TPM4	7.895467e-02	1.377430e-01
NAB2	6.779120e-02	1.412457e-01
SURF1	7.120012e-02	1.412489e-01
COPS2	7.219738e-02	1.417432e-01
PKIG	7.732674e-02	1.417432e-01
RPS3A	8.000720e-02	1.417432e-01
MARCKSL1	7.821372e-02	1.419378e-01
ABI2	7.512665e-02	1.424953e-01
DUSP5	7.507366e-02	1.434215e-01
LGALS7	7.236564e-02	1.446920e-01
CYBRD1	7.719925e-02	1.461456e-01
LYZ	7.299622e-02	1.487627e-01
BHLHE41	6.990189e-02	1.494207e-01
HMCES	7.521722e-02	1.494404e-01
USP39	7.272256e-02	1.494404e-01
NAA10	7.334296e-02	1.509717e-01
TOP2A	5.455471e-02	1.523756e-01
CCDC152	6.012021e-02	1.532577e-01
MLLT6	7.750422e-02	1.532577e-01
PDHX	7.369213e-02	1.532577e-01
TMOD3	7.645562e-02	1.532577e-01
TPBG	7.346668e-02	1.551723e-01
COX6B1	7.684936e-02	1.555214e-01
PDP1	7.310994e-02	1.555214e-01
SHROOM3	7.390325e-02	1.555214e-01
SAT1	7.638120e-02	1.557728e-01
FAM214A	7.018338e-02	1.561700e-01
NBR1	7.601497e-02	1.561850e-01
BMI1	7.520732e-02	1.564439e-01
ITGB5	7.633037e-02	1.571822e-01
LGALS3	7.713164e-02	1.571822e-01
PTS	7.506815e-02	1.571822e-01
THRAP3	7.243217e-02	1.571822e-01
UBA52	7.724717e-02	1.571822e-01
VMA21	7.214245e-02	1.571822e-01
RPS8	7.742753e-02	1.579566e-01
IQSEC1	7.395861e-02	1.585673e-01
LHPP	7.533522e-02	1.600638e-01
VASP	7.518415e-02	1.603410e-01
IARS	7.389985e-02	1.606409e-01
TUBA1B	7.676007e-02	1.626259e-01
G6PC3	7.018548e-02	1.629407e-01
CC2D1A	6.326593e-02	1.653564e-01
COL16A1	7.031362e-02	1.653564e-01
COX17	7.445219e-02	1.653564e-01
D2HGDH	7.434051e-02	1.653564e-01
GTF2H1	7.294908e-02	1.653564e-01
HMGN3	7.018925e-02	1.653564e-01
RPL31	7.586965e-02	1.653564e-01
SDHC	7.596459e-02	1.653564e-01
TMEM176A	7.000351e-02	1.653564e-01
TOMM40	6.996634e-02	1.653564e-01
TROVE2	5.311533e-02	1.653564e-01
PTPRJ	7.211055e-02	1.666340e-01
AGGF1	7.099659e-02	1.668425e-01
AKT2	7.571101e-02	1.668425e-01
EHMT2	7.152713e-02	1.668425e-01
RGL2	7.519826e-02	1.668425e-01
RGS16	7.264188e-02	1.670737e-01
FBLN2	6.424611e-02	1.675497e-01
SCO1	7.184467e-02	1.678581e-01
TMBIM6	7.511545e-02	1.678581e-01
ZW10	6.595127e-02	1.678581e-01
ALDOA	7.516284e-02	1.682231e-01
SLC39A6	7.420414e-02	1.682231e-01
CCPG1	7.357449e-02	1.691418e-01
GLB1	7.436607e-02	1.691418e-01
PIP5K1C	6.646250e-02	1.691418e-01
POLR2L	7.532253e-02	1.691418e-01
ZBTB44	6.912106e-02	1.693274e-01
CTSD	7.504965e-02	1.697736e-01
ORAI2	7.205919e-02	1.697736e-01
ANKIB1	7.077904e-02	1.702708e-01
ASF1A	6.886377e-02	1.702708e-01
HEG1	5.933860e-02	1.702708e-01
IMMT	6.760669e-02	1.702708e-01
SCP2	7.276269e-02	1.711162e-01
VCPIP1	6.845151e-02	1.725286e-01
MCAT	5.492930e-02	1.732916e-01
RNF40	6.613933e-02	1.745855e-01
UBALD2	7.084246e-02	1.745855e-01
DDRGK1	6.799778e-02	1.758346e-01
MGLL	7.097733e-02	1.758346e-01
STAG2	7.190037e-02	1.758346e-01
HSPA2	5.819796e-02	1.759185e-01
DCAF8	7.255399e-02	1.762095e-01
GPNMB	7.346922e-02	1.762263e-01
TGM2	7.200437e-02	1.762263e-01
ATP6V0B	7.116829e-02	1.775856e-01
KMT2B	7.226748e-02	1.775856e-01
VDAC1	7.250841e-02	1.775856e-01
ENC1	7.128690e-02	1.778466e-01
SOD2	7.325552e-02	1.780923e-01
SUGP2	7.097978e-02	1.785541e-01
PAK4	7.054936e-02	1.790748e-01
AXIN1	6.475318e-02	1.792973e-01
ESRP2	6.923199e-02	1.798228e-01
DESI2	6.785516e-02	1.799333e-01
PNPT1	4.977176e-02	1.799333e-01
HADHB	6.675176e-02	1.808037e-01
S100A9	7.334316e-02	1.814374e-01
COL6A2	7.372604e-02	1.826323e-01
GNL3	7.240405e-02	1.828472e-01
PPP1R16A	6.729737e-02	1.828472e-01
TCF12	7.003345e-02	1.828886e-01
MDH1	7.137558e-02	1.829784e-01
MIA3	6.864580e-02	1.829784e-01
RHOBTB3	7.215656e-02	1.829784e-01
COL8A1	7.204218e-02	1.838769e-01
COL7A1	6.744142e-02	1.839672e-01
PACS2	7.224264e-02	1.839692e-01
CDK12	7.024103e-02	1.843017e-01
FKBP4	4.102665e-02	1.843017e-01
TMEM258	7.121609e-02	1.843017e-01
LSM4	7.081935e-02	1.847654e-01
CST3	7.245755e-02	1.853500e-01
TK2	6.948543e-02	1.854894e-01
AGL	6.467980e-02	1.859573e-01
ANXA5	7.223015e-02	1.859573e-01
ARHGDIB	6.418644e-02	1.859573e-01
CALM1	5.931104e-02	1.859573e-01
CD47	7.084653e-02	1.859573e-01
MUC1	7.166658e-02	1.859573e-01
DNAJC15	6.786445e-02	1.865426e-01
EPPK1	6.946440e-02	1.880865e-01
PABPC1	7.264645e-02	1.890825e-01
DKK3	6.636166e-02	1.894336e-01
ACTA2	7.112505e-02	1.901749e-01
IRGQ	6.654341e-02	1.901749e-01
PHRF1	6.717528e-02	1.901749e-01
CADPS2	7.058260e-02	1.903362e-01
EEF1G	6.919749e-02	1.903362e-01
PIAS4	6.860681e-02	1.903362e-01
UGGT2	6.582575e-02	1.903362e-01
RPL21	7.225908e-02	1.905183e-01
LGALS3BP	7.101190e-02	1.934500e-01
NPDC1	6.927516e-02	1.934500e-01
AKR1B1	6.743098e-02	1.947772e-01
ITGAV	7.142304e-02	1.947772e-01
CDC27	6.952766e-02	1.953236e-01
HSBP1	7.091670e-02	1.955261e-01
SLC25A17	6.785176e-02	1.955261e-01
EFCAB14	6.544526e-02	1.958951e-01
CLTA	6.982559e-02	1.959389e-01
KLF6	7.070587e-02	1.959389e-01
SATB1	7.036803e-02	1.959389e-01
SEPHS1	6.799429e-02	1.959389e-01
HMGB1	7.058706e-02	1.965426e-01
CIAPIN1	6.822633e-02	1.971912e-01
EIF1AX	6.997988e-02	1.971912e-01
NCSTN	6.701712e-02	1.971912e-01
NACA2	6.868499e-02	1.973123e-01
LMO7	6.413930e-02	1.988866e-01
AP1B1	6.855685e-02	1.989996e-01
EIF4G2	7.027483e-02	1.989996e-01
EIF6	6.946245e-02	1.989996e-01
PCGF5	6.668987e-02	1.989996e-01
ADAM9	6.909631e-02	1.997159e-01
HGS	6.776778e-02	1.997159e-01
HIST2H2AA4	6.572764e-02	1.997159e-01
TAGLN2	7.023753e-02	1.997159e-01
TIPRL	6.883748e-02	1.997159e-01
RBBP5	6.483903e-02	2.005570e-01
MIF	6.982093e-02	2.010365e-01
MTSS1L	6.656416e-02	2.010365e-01
PLEKHB2	6.868836e-02	2.010365e-01
ABCE1	6.920633e-02	2.020290e-01
PLXNB2	6.982539e-02	2.020290e-01
MPHOSPH8	5.777509e-02	2.022230e-01
MIEN1	7.032520e-02	2.027691e-01
U2SURP	6.932783e-02	2.028122e-01
IQGAP1	6.953456e-02	2.031723e-01
FBXL19	6.700463e-02	2.043700e-01
MBTPS1	6.737514e-02	2.043700e-01
PEG10	5.898866e-02	2.053283e-01
TARBP1	5.908643e-02	2.067417e-01
CTBP1	6.088425e-02	2.077709e-01
JUNB	6.946040e-02	2.087407e-01
CDS1	6.720662e-02	2.097609e-01
RPL19	6.970927e-02	2.097609e-01
SECISBP2L	6.706865e-02	2.097609e-01
VCL	6.716975e-02	2.097609e-01
NR4A1	6.583639e-02	2.099512e-01
SENP6	6.382354e-02	2.110446e-01
NOTCH2	6.785864e-02	2.118013e-01
WNK1	6.790407e-02	2.118013e-01
CAMTA2	5.645995e-02	2.128581e-01
DHCR24	6.765786e-02	2.132401e-01
EIF4H	6.555115e-02	2.132401e-01
POLR2H	6.090283e-02	2.132401e-01
RHBDD2	6.795876e-02	2.132401e-01
TMEM167A	6.709780e-02	2.132401e-01
TARS	6.714311e-02	2.139408e-01
ATN1	6.519892e-02	2.141486e-01
SDCBP	5.821225e-02	2.147895e-01
SELM	4.745939e-02	2.152218e-01
TMEM8A	6.470745e-02	2.166239e-01
TFE3	3.874615e-02	2.167345e-01
RPS3	6.546131e-02	2.168073e-01
EIF3B	6.534353e-02	2.169533e-01
HSPA5	5.483017e-02	2.169533e-01
LMTK3	6.170158e-02	2.169533e-01
MAVS	6.595835e-02	2.169533e-01
MRPL40	6.540195e-02	2.169533e-01
PAM	6.735633e-02	2.169533e-01
SEC61G	6.810282e-02	2.169533e-01
SLC16A2	6.616693e-02	2.169533e-01
SVIP	6.128094e-02	2.169533e-01
TAX1BP1	6.686792e-02	2.169533e-01
TOMM34	6.652557e-02	2.169533e-01
ZC3H11A	6.700639e-02	2.169533e-01
ZNF106	6.399551e-02	2.169533e-01
RET	6.319815e-02	2.170964e-01
ACACA	6.710314e-02	2.195919e-01
UNC45A	6.445229e-02	2.199265e-01
PRPS2	5.495961e-02	2.202258e-01
GLB1L2	6.342018e-02	2.214107e-01
LRRC15	6.422696e-02	2.214107e-01
NIPSNAP1	6.579634e-02	2.214107e-01
NRAS	6.575663e-02	2.214107e-01
CSF1R	6.659755e-02	2.218422e-01
GPR137B	6.455540e-02	2.219417e-01
CLDND1	6.217079e-02	2.237379e-01
F2RL2	6.582704e-02	2.239124e-01
THADA	6.455959e-02	2.240266e-01
TM4SF1	6.345606e-02	2.240266e-01
WHSC1	6.307538e-02	2.240589e-01
ABLIM1	6.232520e-02	2.245811e-01
AREL1	6.261462e-02	2.245811e-01
COX6C	6.739960e-02	2.256556e-01
SLC35B2	6.317852e-02	2.259729e-01
H3F3B	6.694010e-02	2.266127e-01
SERHL2	6.535985e-02	2.266127e-01
UBB	6.728020e-02	2.266127e-01
NAA15	6.098616e-02	2.273877e-01
ALG13	5.953452e-02	2.296855e-01
TES	6.437243e-02	2.300542e-01
MS4A7	6.398168e-02	2.308281e-01
NCKAP1	6.564295e-02	2.308281e-01
RPL11	6.663826e-02	2.308281e-01
SLC35C1	6.307896e-02	2.312617e-01
CD34	6.302844e-02	2.318126e-01
MAGOH	6.488084e-02	2.332881e-01
ARSA	6.517258e-02	2.338248e-01
CISD3	6.584804e-02	2.354906e-01
COX8A	6.580626e-02	2.354906e-01
NBPF15	6.382343e-02	2.354906e-01
SEP15	6.422441e-02	2.354906e-01
TRAM1	6.456417e-02	2.354906e-01
PIP	6.323118e-02	2.358322e-01
TMTC3	5.820792e-02	2.359685e-01
ZNF518A	5.613514e-02	2.365759e-01
LARS	5.869214e-02	2.377731e-01
HLA-DRB1	6.381672e-02	2.380962e-01
SLC30A5	6.378138e-02	2.380962e-01
CYC1	6.466119e-02	2.385354e-01
LATS1	6.355328e-02	2.392892e-01
HSPA1B	6.388274e-02	2.404176e-01
FNDC3B	6.417263e-02	2.421796e-01
ECE1	6.331954e-02	2.433832e-01
SLC44A1	6.226085e-02	2.439930e-01
PDE7A	6.115685e-02	2.441795e-01
TSPAN3	6.318956e-02	2.464244e-01
RAP1GAP2	5.049499e-02	2.465862e-01
SOCS3	5.194889e-02	2.465862e-01
ATF5	6.010288e-02	2.467586e-01
SC5D	5.572136e-02	2.467586e-01
KIFC1	6.460414e-02	2.472896e-01
FAM50A	5.831165e-02	2.477446e-01
MAL2	6.514995e-02	2.481569e-01
CCNY	5.646529e-02	2.483808e-01
TLE3	6.269173e-02	2.483808e-01
DAP3	6.184555e-02	2.492662e-01
DICER1	5.855875e-02	2.492662e-01
SLC25A39	6.108135e-02	2.492662e-01
AQP1	6.055517e-02	2.493226e-01
CCDC80	6.371002e-02	2.493226e-01
RSRC1	5.983427e-02	2.493226e-01
DLD	5.990982e-02	2.499932e-01
RPS21	6.418146e-02	2.509263e-01
TSPAN4	6.326455e-02	2.509922e-01
ATP5C1	6.320518e-02	2.513466e-01
TPSAB1	5.569928e-02	2.532460e-01
GATAD1	6.024184e-02	2.534332e-01
SSU72	5.734338e-02	2.536893e-01
ANKH	6.231364e-02	2.543976e-01
CALR	6.319151e-02	2.543976e-01
IL1R1	6.106672e-02	2.543976e-01
KRT10	6.306229e-02	2.543976e-01
LRRC26	6.303600e-02	2.545836e-01
AFF4	5.845318e-02	2.550058e-01
CBFB	6.165360e-02	2.550058e-01
COMP	6.083389e-02	2.550058e-01
EPS8	6.120493e-02	2.550058e-01
GRAMD1A	6.257777e-02	2.550058e-01
MGAT2	5.888678e-02	2.550058e-01
OXA1L	6.131725e-02	2.550058e-01
PGRMC2	5.733431e-02	2.550058e-01
PHLDB2	5.953142e-02	2.550058e-01
SAE1	6.101694e-02	2.550170e-01
CAPN2	6.337157e-02	2.561666e-01
RAB4A	5.910408e-02	2.561666e-01
PRRX1	6.297034e-02	2.566817e-01
PPIP5K2	6.138840e-02	2.570362e-01
C19orf33	5.763322e-02	2.573992e-01
MT2A	6.261789e-02	2.587190e-01
TMEM41B	6.264419e-02	2.587190e-01
HSPA4	5.467468e-02	2.592055e-01
BDH1	5.955187e-02	2.608450e-01
ATF4	6.199950e-02	2.616482e-01
HDDC2	5.585746e-02	2.616482e-01
AGR3	6.160055e-02	2.617362e-01
CCND2	6.124219e-02	2.625337e-01
MED25	5.253699e-02	2.625337e-01
ACTL6A	6.010079e-02	2.630492e-01
GRHPR	5.814803e-02	2.630492e-01
GTF2A1	6.073512e-02	2.630492e-01
ARHGAP23	6.061218e-02	2.634153e-01
CBX3	6.210201e-02	2.634153e-01
CABIN1	5.545120e-02	2.650503e-01
CD74	6.222231e-02	2.650503e-01
RPS14	6.240272e-02	2.650503e-01
SBDS	5.249365e-02	2.650503e-01
SERPINB1	5.127926e-02	2.650503e-01
RRBP1	5.732304e-02	2.651289e-01
FUNDC2	6.168352e-02	2.670733e-01
GRPEL1	5.954549e-02	2.670733e-01
RPL13A	6.253722e-02	2.675961e-01
CHERP	5.855837e-02	2.678945e-01
THAP7	5.446787e-02	2.678945e-01
ALDH16A1	6.063554e-02	2.679616e-01
HNRNPAB	5.983926e-02	2.687924e-01
SEC22B	6.150691e-02	2.690884e-01
SERINC3	5.853653e-02	2.690884e-01
ARPC3	6.107744e-02	2.694685e-01
GRN	6.168173e-02	2.703959e-01
HSP90AB1	6.091282e-02	2.705056e-01
IKZF3	6.029719e-02	2.705056e-01
ANXA7	5.617108e-02	2.717153e-01
RDH10	5.940257e-02	2.719034e-01
CNOT6	5.859353e-02	2.727017e-01
RPL5	6.161560e-02	2.731631e-01
RFC4	6.000285e-02	2.741022e-01
IFT46	5.531816e-02	2.748051e-01
ATP6AP1	6.133618e-02	2.751561e-01
AC007325.2	5.861454e-02	2.770255e-01
CD68	6.099999e-02	2.770255e-01
PIK3C2B	5.420613e-02	2.770255e-01
SCGB2A2	5.910148e-02	2.770255e-01
SNRPB2	5.600317e-02	2.770255e-01
TMEM30A	6.087569e-02	2.770255e-01
VPS41	5.396121e-02	2.770255e-01
CUL7	5.456079e-02	2.773872e-01
IGFBP4	6.109948e-02	2.784678e-01
NF1	4.750977e-02	2.784678e-01
DAZAP2	6.001738e-02	2.787960e-01
KLF13	5.907433e-02	2.804486e-01
NEK9	5.795302e-02	2.805343e-01
PDPR	5.617212e-02	2.809984e-01
UQCRQ	5.935598e-02	2.836582e-01
UBE2B	5.990747e-02	2.843525e-01
SQLE	5.720740e-02	2.874487e-01
TOR1AIP2	5.697780e-02	2.876695e-01
COL6A1	6.046139e-02	2.879191e-01
CYFIP1	5.857205e-02	2.879718e-01
DPM1	5.953686e-02	2.879718e-01
EIF2B5	5.854170e-02	2.879718e-01
HMGCS2	5.328175e-02	2.879718e-01
HSPB1	6.063173e-02	2.879718e-01
SENP2	5.444292e-02	2.888437e-01
ST14	5.906507e-02	2.888437e-01
SLC25A25	4.958159e-02	2.918420e-01
FAM162A	5.861260e-02	2.941998e-01
GARS	5.668663e-02	2.945816e-01
IST1	5.763259e-02	2.946950e-01
RPS7	5.986298e-02	2.955738e-01
XPNPEP1	5.336136e-02	2.956528e-01
ACSL1	4.639191e-02	2.965741e-01
CD14	5.523140e-02	2.965741e-01
SNRNP70	5.857007e-02	2.993802e-01
NOP56	5.749683e-02	3.001775e-01
CALD1	5.881677e-02	3.006290e-01
GLUL	4.854994e-02	3.006290e-01
CLIC4	5.801198e-02	3.012794e-01
TKT	5.063422e-02	3.015636e-01
WIPF1	5.905515e-02	3.015636e-01
NDUFS2	5.876002e-02	3.021974e-01
SUV420H1	5.735699e-02	3.021974e-01
DEGS2	5.831790e-02	3.025436e-01
GSDMD	5.756289e-02	3.025436e-01
RPL27	5.929368e-02	3.025436e-01
SCYL2	5.737468e-02	3.025436e-01
CITED2	5.494140e-02	3.027152e-01
MRPL33	5.563773e-02	3.033775e-01
RIF1	5.682553e-02	3.034850e-01
CPOX	5.499261e-02	3.047030e-01
RPL36A	5.809020e-02	3.047030e-01
CDC42BPA	5.505168e-02	3.058857e-01
GPC1	4.177618e-02	3.073250e-01
HCCS	5.586732e-02	3.073250e-01
LYPLA1	5.747185e-02	3.073250e-01
UCHL3	5.449795e-02	3.073250e-01
MXRA5	5.714662e-02	3.077807e-01
PDIA4	5.564084e-02	3.077807e-01
ZFP36L1	5.800388e-02	3.077807e-01
DEDD	4.820924e-02	3.077851e-01
LETM1	5.147647e-02	3.079084e-01
SAMHD1	4.203008e-02	3.079084e-01
STMN1	4.684200e-02	3.079084e-01
TGFBR1	5.594551e-02	3.079084e-01
ANXA1	5.787102e-02	3.085376e-01
CBR1	5.561716e-02	3.085376e-01
JMJD4	5.454516e-02	3.086377e-01
ARHGAP5	5.563009e-02	3.093983e-01
FAHD2B	5.546510e-02	3.093983e-01
PHB	5.693440e-02	3.093983e-01
RPL15	5.844892e-02	3.093983e-01
MAP4K3	5.576102e-02	3.095575e-01
PTPN1	5.293893e-02	3.096677e-01
ZNF280D	5.281501e-02	3.111754e-01
KIFAP3	5.455484e-02	3.114619e-01
MED1	5.122200e-02	3.133935e-01
XIAP	5.350689e-02	3.135681e-01
RGCC	5.160018e-02	3.136959e-01
GSN	5.643492e-02	3.158119e-01
COMT	5.300523e-02	3.162310e-01
RBL1	5.189845e-02	3.162310e-01
BAG1	5.667308e-02	3.166762e-01
ZEB1	5.544931e-02	3.181222e-01
TMED2	5.700316e-02	3.192864e-01
TRIM26	5.575917e-02	3.192864e-01
DCAF4	5.401446e-02	3.221928e-01
FSTL1	5.004323e-02	3.221928e-01
OGT	5.514625e-02	3.221928e-01
SNRPG	5.536354e-02	3.235944e-01
POM121	5.545127e-02	3.261121e-01
HID1	5.544169e-02	3.264470e-01
PSMD7	5.142405e-02	3.264470e-01
CCAR1	5.360233e-02	3.272658e-01
NCBP1	4.879193e-02	3.284420e-01
SCD	5.484469e-02	3.284420e-01
PRDX2	5.592540e-02	3.289049e-01
RALGAPB	5.459116e-02	3.298532e-01
HM13	5.473942e-02	3.312911e-01
IP6K2	4.943807e-02	3.312911e-01
CNIH4	5.569792e-02	3.316276e-01
PDHB	5.317361e-02	3.316276e-01
SERPINE1	5.209711e-02	3.316276e-01
CAST	5.449096e-02	3.316685e-01
HLA-E	5.532089e-02	3.316685e-01
ORMDL2	5.243462e-02	3.316685e-01
ZNF532	4.294271e-02	3.316685e-01
MKLN1	5.249729e-02	3.322376e-01
FAM120A	5.370288e-02	3.330105e-01
LTBP2	5.537519e-02	3.330105e-01
MED22	2.346353e-02	3.330105e-01
SELPLG	5.254380e-02	3.330105e-01
QDPR	5.377333e-02	3.333986e-01
NOLC1	5.220345e-02	3.348043e-01
DNTTIP1	5.046010e-02	3.349836e-01
EDEM3	5.506040e-02	3.349836e-01
PLA2G16	5.584205e-02	3.349836e-01
PSMC2	5.260599e-02	3.349836e-01
WNT7B	5.172934e-02	3.349836e-01
CHPF	5.300775e-02	3.358007e-01
GREM1	5.099617e-02	3.358007e-01
NDFIP1	5.491093e-02	3.358007e-01
TMEM70	5.278184e-02	3.367172e-01
ESYT2	5.413442e-02	3.397476e-01
FAM195B	5.171236e-02	3.397476e-01
DUS1L	5.056128e-02	3.400881e-01
SLA2	5.264690e-02	3.415057e-01
PVRL4	5.480820e-02	3.432205e-01
WLS	5.071194e-02	3.432205e-01
SLC27A1	4.771966e-02	3.434965e-01
SERF2	5.523188e-02	3.436714e-01
MRPL10	5.235485e-02	3.442979e-01
DBI	5.500088e-02	3.447876e-01
ANKRD36B	5.131455e-02	3.454703e-01
UBXN7	4.881263e-02	3.455215e-01
CLN3	4.321948e-02	3.460503e-01
LRP11	5.313783e-02	3.460503e-01
POLR2G	5.012229e-02	3.460503e-01
ARF1	5.458196e-02	3.466147e-01
SEC22C	4.953698e-02	3.466147e-01
STAU1	4.822985e-02	3.466147e-01
CPSF1	5.079542e-02	3.466888e-01
TBC1D17	5.155024e-02	3.479008e-01
RPL39	5.414614e-02	3.479839e-01
RBM8A	5.391674e-02	3.484649e-01
PGAM1	5.402079e-02	3.498581e-01
RNF220	5.090638e-02	3.498581e-01
MPHOSPH6	5.287877e-02	3.506256e-01
TMEM14A	5.298691e-02	3.506256e-01
CHST15	5.071404e-02	3.510612e-01
ASAH1	5.226754e-02	3.511800e-01
SCARB2	5.124576e-02	3.511800e-01
DPF2	4.585624e-02	3.514463e-01
CDC34	3.344865e-02	3.518444e-01
MLLT4	5.357058e-02	3.518444e-01
MYLIP	4.554816e-02	3.518444e-01
VPS4B	5.313372e-02	3.518444e-01
CANX	5.346969e-02	3.556686e-01
NDUFB5	5.332539e-02	3.565357e-01
EMP3	5.221292e-02	3.572580e-01
PPP1CB	5.322227e-02	3.576540e-01
TSPAN13	5.000142e-02	3.590906e-01
IPO5	5.170089e-02	3.595212e-01
SFRP4	5.113652e-02	3.595212e-01
PREX1	5.132091e-02	3.602540e-01
HSPH1	5.226621e-02	3.604745e-01
MGST1	5.308890e-02	3.604745e-01
TMEM30B	5.085774e-02	3.604745e-01
NEBL	4.992671e-02	3.610568e-01
SMARCA4	4.432914e-02	3.610568e-01
MBD6	4.576436e-02	3.622317e-01
MED23	5.075909e-02	3.623477e-01
DIO2	5.182262e-02	3.624637e-01
ICMT	5.185318e-02	3.630912e-01
DECR1	5.064014e-02	3.640266e-01
NUP133	5.105595e-02	3.678470e-01
ASNA1	5.118787e-02	3.687347e-01
MORN2	5.098456e-02	3.706235e-01
MPC2	4.807772e-02	3.706235e-01
RIN2	5.190874e-02	3.706235e-01
TARS2	4.781969e-02	3.706235e-01
EMB	4.668762e-02	3.713555e-01
HERC1	5.142366e-02	3.713555e-01
TAB2	4.064518e-02	3.713555e-01
CXCL9	4.683548e-02	3.716659e-01
CMTM6	4.998573e-02	3.724007e-01
IGFBP7	5.195374e-02	3.724007e-01
ARSD	5.091456e-02	3.724557e-01
AES	5.200153e-02	3.731427e-01
SFT2D1	5.100375e-02	3.739131e-01
LAMTOR5	5.150168e-02	3.748524e-01
CDC42SE2	5.096244e-02	3.756953e-01
FBXL3	4.888425e-02	3.756953e-01
KIAA2013	5.062374e-02	3.757788e-01
FIS1	5.080983e-02	3.758412e-01
MTRR	5.016649e-02	3.759725e-01
CASC3	5.123313e-02	3.777412e-01
ST6GAL1	4.669526e-02	3.779901e-01
GLO1	5.138195e-02	3.781110e-01
RIPK1	5.076382e-02	3.781110e-01
CSDE1	5.190595e-02	3.785795e-01
IGSF8	4.967416e-02	3.789288e-01
C19orf47	4.538312e-02	3.797288e-01
PLS3	5.007732e-02	3.797288e-01
COL15A1	4.966464e-02	3.801347e-01
SLX1A	4.818846e-02	3.801347e-01
ABCA3	4.925260e-02	3.824359e-01
APOA1BP	4.842629e-02	3.828914e-01
CREB3L4	4.993719e-02	3.828914e-01
PPP1CC	5.125863e-02	3.831369e-01
AARS	4.677755e-02	3.839859e-01
ARF3	4.656933e-02	3.860753e-01
CNBP	5.101045e-02	3.860753e-01
DYNLL1	5.009097e-02	3.860753e-01
EEF1B2	5.050334e-02	3.860753e-01
HLA-DPA1	5.124382e-02	3.860753e-01
PAIP2	4.748785e-02	3.860753e-01
SLC11A2	4.971572e-02	3.860753e-01
USP22	4.888639e-02	3.860753e-01
VAPA	4.987219e-02	3.860753e-01
WDR5	4.628610e-02	3.860753e-01
MKNK1	4.720155e-02	3.861999e-01
GUK1	4.960548e-02	3.864688e-01
CRAT	4.836569e-02	3.871002e-01
ITGB6	4.679303e-02	3.871002e-01
MAD2L1	4.809003e-02	3.871002e-01
NBEAL1	5.127006e-02	3.871002e-01
RPL27A	5.148202e-02	3.871002e-01
YLPM1	4.791558e-02	3.871002e-01
P2RY11	5.008833e-02	3.876369e-01
PKN2	4.464725e-02	3.876369e-01
UEVLD	4.922040e-02	3.876937e-01
TOP2B	4.948485e-02	3.882632e-01
NUMB	5.006673e-02	3.889953e-01
SOD3	4.173421e-02	3.889953e-01
ABHD15	4.381257e-02	3.903113e-01
COX7C	5.003557e-02	3.903113e-01
EIF3I	5.021200e-02	3.903113e-01
SEMA3C	4.992279e-02	3.903113e-01
DHRS4	4.783202e-02	3.909053e-01
LRRC47	4.787801e-02	3.911013e-01
COLGALT1	4.854295e-02	3.913386e-01
COPA	5.070464e-02	3.913386e-01
MREG	4.841174e-02	3.913386e-01
TBC1D14	4.951189e-02	3.913668e-01
COL6A3	5.072611e-02	3.914583e-01
HES1	4.936127e-02	3.920263e-01
LY6E	5.039216e-02	3.920263e-01
MYO5A	4.410974e-02	3.920263e-01
CYB5A	4.914844e-02	3.934298e-01
SMARCD3	4.437631e-02	3.940060e-01
ATG101	4.589970e-02	3.945795e-01
UTP23	4.839395e-02	3.952611e-01
CRLS1	4.836605e-02	3.958013e-01
C19orf70	4.474640e-02	3.961072e-01
OLFML2B	4.684169e-02	3.980075e-01
FCGR3A	4.906880e-02	3.989418e-01
MRPL12	3.494443e-02	3.989418e-01
UBE3C	4.646373e-02	3.999666e-01
C12orf10	4.609099e-02	4.003941e-01
C1R	4.639859e-02	4.003941e-01
CLTC	4.870083e-02	4.003941e-01
GTF3C6	4.771480e-02	4.003941e-01
ISY1	4.326787e-02	4.003941e-01
RHOD	4.677729e-02	4.003941e-01
SRPK1	3.758819e-02	4.003941e-01
C3orf14	4.863838e-02	4.007785e-01
ATP5H	4.962306e-02	4.007970e-01
COA3	4.854720e-02	4.007970e-01
ATP2B1	4.803880e-02	4.027442e-01
EHD4	4.430205e-02	4.027442e-01
FXYD5	4.900459e-02	4.027442e-01
METTL2B	4.427973e-02	4.027442e-01
TMEM63A	4.051520e-02	4.027442e-01
UNC93B1	4.837417e-02	4.027442e-01
SULF2	4.778904e-02	4.032476e-01
RPSA	4.955181e-02	4.033346e-01
RUVBL2	4.804505e-02	4.033346e-01
TM7SF3	4.868385e-02	4.037370e-01
KIF16B	4.749881e-02	4.053405e-01
UBP1	4.458867e-02	4.054425e-01
USF2	4.761953e-02	4.054425e-01
MYL6B	4.767005e-02	4.056128e-01
CSNK2A1	4.677241e-02	4.066645e-01
H2AFV	4.732063e-02	4.068992e-01
HNRNPC	4.923011e-02	4.072965e-01
GADD45GIP1	4.775524e-02	4.089648e-01
GUSB	4.521016e-02	4.095978e-01
ZNF316	4.743124e-02	4.112480e-01
SUPT6H	4.676812e-02	4.119166e-01
MOB2	4.044153e-02	4.133253e-01
TBK1	4.473660e-02	4.133253e-01
SAFB2	4.669739e-02	4.136548e-01
RPL12	4.877100e-02	4.149184e-01
FAM98C	4.307014e-02	4.156622e-01
NUDT21	4.693113e-02	4.156622e-01
FHL3	4.703609e-02	4.166160e-01
DAPK3	4.222178e-02	4.167763e-01
AATF	4.840539e-02	4.167861e-01
ACOX1	4.589401e-02	4.167861e-01
MYSM1	4.503190e-02	4.167861e-01
LSR	4.876623e-02	4.176711e-01
CEBPD	4.538737e-02	4.182730e-01
CSNK1E	4.614723e-02	4.182730e-01
REL	3.751727e-02	4.196736e-01
SMTN	4.528708e-02	4.196736e-01
FZD1	4.594305e-02	4.212874e-01
HNRNPH1	4.829933e-02	4.213275e-01
KXD1	4.226322e-02	4.219957e-01
RBP1	4.423804e-02	4.219957e-01
SETDB1	4.543680e-02	4.228009e-01
RNF103	4.653515e-02	4.229016e-01
SHMT2	4.651993e-02	4.230463e-01
CD99	4.783660e-02	4.239318e-01
MAGOHB	4.551172e-02	4.239318e-01
HMGN2	4.624639e-02	4.242135e-01
VAPB	4.646079e-02	4.242135e-01
COQ9	4.623722e-02	4.244186e-01
CSNK1A1	4.466175e-02	4.254910e-01
STARD3	4.722626e-02	4.258487e-01
FAM13B	4.367546e-02	4.260061e-01
H2AFZ	4.666632e-02	4.260061e-01
SRSF7	4.615250e-02	4.260061e-01
VAC14	3.862861e-02	4.260061e-01
ISOC2	3.831045e-02	4.287381e-01
KCNK6	4.434981e-02	4.287381e-01
SLC30A1	4.455337e-02	4.287381e-01
DAZAP1	4.549735e-02	4.288116e-01
PVRL1	4.541084e-02	4.288116e-01
PFDN1	4.351477e-02	4.288578e-01
CTTN	4.734120e-02	4.311016e-01
RPS20	4.722099e-02	4.311016e-01
SMARCA5	4.372199e-02	4.311016e-01
TNIP1	4.531702e-02	4.312610e-01
H3F3A	4.738363e-02	4.317697e-01
MOAP1	4.539832e-02	4.317697e-01
MYADM	4.591817e-02	4.317697e-01
SERBP1	4.681638e-02	4.317697e-01
MAPK6	4.578868e-02	4.320086e-01
ATP8B2	4.312965e-02	4.334148e-01
COG4	4.166057e-02	4.340455e-01
CREM	4.542745e-02	4.341628e-01
OAZ1	4.615673e-02	4.341628e-01
SYNJ2BP	4.535374e-02	4.341628e-01
SRRM1	4.467481e-02	4.345700e-01
SLC35A1	4.161221e-02	4.348420e-01
SIX1	4.146709e-02	4.348850e-01
IGSF3	1.970767e-02	4.349565e-01
SERPINF1	4.597639e-02	4.364699e-01
RAN	4.504265e-02	4.388379e-01
NFRKB	3.558084e-02	4.396284e-01
ANO6	4.364857e-02	4.398964e-01
CHD9	4.464337e-02	4.401512e-01
TNFAIP1	4.579614e-02	4.406660e-01
TBC1D20	4.374529e-02	4.410107e-01
C9orf142	4.262688e-02	4.410676e-01
CD63	4.641296e-02	4.410676e-01
ENY2	4.484248e-02	4.410676e-01
NBPF19	4.530843e-02	4.425976e-01
HNRNPD	4.570202e-02	4.440847e-01
POLR2E	4.450984e-02	4.473698e-01
CDKN1A	4.129597e-02	4.474946e-01
NUP98	4.183218e-02	4.474946e-01
DOCK9	3.542744e-02	4.480505e-01
PSMA2	4.342700e-02	4.480505e-01
TRIO	4.494263e-02	4.480505e-01
AGPAT2	4.018983e-02	4.508821e-01
MYOF	4.206631e-02	4.513105e-01
RTN4	4.576156e-02	4.513105e-01
GOPC	3.808038e-02	4.518611e-01
HOPX	2.887681e-02	4.543455e-01
PMPCB	4.458026e-02	4.552218e-01
TP53INP1	4.483739e-02	4.552218e-01
CD2	3.941774e-02	4.552347e-01	0.06844106
F11R	4.470199e-02	4.552632e-01
CNST	4.236489e-02	4.558829e-01
NONO	4.465061e-02	4.558829e-01
NOP58	3.423336e-02	4.558829e-01
OSTF1	4.263175e-02	4.558829e-01
PEBP1	4.362082e-02	4.558829e-01
ZNF573	4.346097e-02	4.558829e-01
SLC1A5	4.067522e-02	4.567320e-01
STRBP	4.367652e-02	4.567320e-01
SOX4	3.947431e-02	4.570238e-01
ZFPM1	4.224118e-02	4.570238e-01
SETD5	4.157858e-02	4.573430e-01
HNRNPA2B1	4.531463e-02	4.587846e-01
ADNP	4.421406e-02	4.596403e-01
HMHA1	3.805015e-02	4.596403e-01
USP38	4.336773e-02	4.600062e-01
KIF5B	4.294987e-02	4.604158e-01
ME2	4.139802e-02	4.604158e-01
NFKB2	3.239018e-02	4.604158e-01
PMM2	4.285250e-02	4.604158e-01
ARFGEF2	4.302099e-02	4.611010e-01
IRF3	4.101566e-02	4.611010e-01
TMEM43	4.292786e-02	4.617895e-01
CBWD1	4.427538e-02	4.621930e-01
GSKIP	4.325765e-02	4.621930e-01
MRFAP1	4.418730e-02	4.641230e-01
FDPS	3.455991e-02	4.643906e-01
MARCH2	2.381014e-02	4.643906e-01
LYPLAL1	4.054674e-02	4.648133e-01
BFAR	3.970172e-02	4.649710e-01
IFI16	4.194277e-02	4.656076e-01
HOMER3	4.358220e-02	4.660099e-01
GPBP1L1	4.193419e-02	4.662332e-01
CASK	4.063152e-02	4.668673e-01
CASP3	4.111871e-02	4.674413e-01
NCOA1	4.072813e-02	4.674413e-01
ZNF281	4.230938e-02	4.674413e-01
SDC4	4.309815e-02	4.676416e-01
SHC1	3.912327e-02	4.676416e-01
ZNRF2	4.098247e-02	4.676991e-01
DERL1	4.331185e-02	4.677786e-01
VOPP1	4.329492e-02	4.701115e-01
AFTPH	4.323422e-02	4.707031e-01
C11orf58	4.331049e-02	4.708940e-01
ECM1	4.254265e-02	4.723904e-01
PHF20L1	4.336425e-02	4.723904e-01
SIAE	4.239072e-02	4.723908e-01
DTNB	4.164147e-02	4.724689e-01
RABL2B	4.143290e-02	4.725496e-01
POLR3E	4.045898e-02	4.726566e-01
TUFT1	4.304611e-02	4.726566e-01
IP6K1	3.461393e-02	4.732353e-01
HLTF	4.219944e-02	4.732937e-01
SIL1	4.180764e-02	4.746782e-01
TMEM251	3.964627e-02	4.746782e-01
SNTB2	4.205484e-02	4.751509e-01
RAB14	4.099963e-02	4.753440e-01
TFRC	4.345651e-02	4.753440e-01
ATP5E	4.332541e-02	4.777344e-01	0.07224335
GID8	3.387751e-02	4.777344e-01
SGPL1	3.809343e-02	4.777344e-01
UHMK1	3.594322e-02	4.777344e-01
CPEB4	3.572016e-02	4.785375e-01
CYBB	4.264968e-02	4.785375e-01
BAD	4.223671e-02	4.786764e-01
PRKAG2	3.983802e-02	4.786764e-01
PAK2	4.248217e-02	4.787989e-01
IFT122	4.069389e-02	4.791481e-01
PKN1	4.159585e-02	4.791481e-01
CXCL14	4.171723e-02	4.800893e-01
CTNNA1	4.242144e-02	4.814517e-01
EPHX1	4.172014e-02	4.816168e-01
EPN3	4.034478e-02	4.816168e-01
FO538757.2	4.139227e-02	4.816168e-01
NELFB	4.160884e-02	4.816168e-01
RAP1A	4.230351e-02	4.816168e-01
TAF11	4.135589e-02	4.816168e-01
UFM1	3.914930e-02	4.816168e-01
AUP1	4.176943e-02	4.829462e-01
FUBP3	3.919107e-02	4.830269e-01
SCAF11	4.048271e-02	4.830269e-01
ABHD11	3.844579e-02	4.831470e-01
CTSS	4.137857e-02	4.834125e-01
ATP6V1G1	4.239653e-02	4.855409e-01
FABP5	4.036313e-02	4.855409e-01
TSPAN6	3.867932e-02	4.855409e-01
MBOAT7	3.993485e-02	4.865002e-01
PICALM	4.076451e-02	4.865002e-01
LEPROTL1	4.038856e-02	4.887957e-01
PDE4DIP	4.122419e-02	4.896062e-01
EPT1	3.891090e-02	4.903994e-01
TMCO3	4.051979e-02	4.903994e-01
CHD4	4.112621e-02	4.921050e-01
MYBBP1A	4.053841e-02	4.921050e-01
PAWR	4.003580e-02	4.921050e-01
NDUFS7	3.808921e-02	4.922232e-01
C6orf106	3.987869e-02	4.932895e-01
CD99L2	3.641266e-02	4.932895e-01
F2R	4.104957e-02	4.932895e-01
PPP2R3B	3.820201e-02	4.932895e-01
PSMA1	4.183489e-02	4.932895e-01
TTLL12	4.100859e-02	4.932895e-01
RARG	3.915239e-02	4.939557e-01
TFB2M	4.091319e-02	4.961076e-01
EIF4EBP2	4.041667e-02	4.969061e-01
TIMM23	2.652289e-02	4.969441e-01
RTCA	4.008701e-02	4.972182e-01
CDK2AP2	4.007172e-02	4.982774e-01
EFEMP1	3.711660e-02	4.990491e-01
FAM102A	3.867111e-02	4.990491e-01
PEX16	4.016437e-02	4.990491e-01
PWWP2B	4.043902e-02	4.990491e-01
SMIM14	4.094075e-02	4.990491e-01
ARFRP1	4.006887e-02	4.994094e-01
GGCT	4.082627e-02	4.994094e-01
GPX4	4.114739e-02	4.994094e-01
POMGNT1	3.274241e-02	4.994094e-01
SEC63	4.031227e-02	4.994094e-01
SRSF3	4.116445e-02	4.994094e-01
TMEM127	3.756720e-02	4.994094e-01
NFATC2IP	3.893946e-02	5.024147e-01
ADIPOR1	4.061770e-02	5.031386e-01
SLC52A2	3.716215e-02	5.034014e-01
COX4I1	4.093107e-02	5.036853e-01
C22orf29	3.783704e-02	5.038398e-01
CDH1	4.131842e-02	5.041589e-01
CAD	3.519320e-02	5.047542e-01
HEXDC	3.406024e-02	5.047962e-01
KARS	3.928254e-02	5.047962e-01
LRRC8A	3.777844e-02	5.047962e-01
PRSS8	3.948979e-02	5.047962e-01
PTPRS	3.980229e-02	5.047962e-01
TCEAL3	3.826026e-02	5.047962e-01
ABI1	3.993232e-02	5.049690e-01
ADPGK	3.837345e-02	5.049690e-01
ARL6IP4	4.083155e-02	5.049690e-01
PNMT	2.863227e-02	5.049690e-01
RBM42	3.719024e-02	5.049690e-01
HEBP1	3.925058e-02	5.055539e-01
TCEA1	3.733234e-02	5.055539e-01
DRG2	3.873385e-02	5.069154e-01
ARHGAP39	3.839449e-02	5.078448e-01
FGG	3.775777e-02	5.078448e-01
GNAI3	1.576395e-02	5.078448e-01
KDELR2	4.092453e-02	5.078448e-01
LSM7	3.035222e-02	5.078448e-01
VEGFA	3.895805e-02	5.078448e-01
PRKDC	3.951623e-02	5.080359e-01
KIAA1522	3.723767e-02	5.090850e-01
RHOT2	3.818214e-02	5.090850e-01
SREK1	3.903477e-02	5.090850e-01
ARL6IP1	3.884709e-02	5.098277e-01
C1QA	4.020587e-02	5.099985e-01
DGAT1	3.900436e-02	5.109691e-01
BZW1	4.023270e-02	5.144813e-01
CTNNBIP1	3.552946e-02	5.144813e-01
ELMO2	3.800517e-02	5.144813e-01
IFI44	3.880679e-02	5.144813e-01
IGF2	3.952860e-02	5.144813e-01
MINOS1	3.981893e-02	5.144813e-01
PMVK	3.753081e-02	5.144813e-01
RNF146	3.888601e-02	5.144813e-01
C4orf32	3.839057e-02	5.147180e-01
IRX2	3.744347e-02	5.147180e-01
PAPSS2	3.845559e-02	5.147180e-01
STOM	3.359891e-02	5.147180e-01
TMEM121	3.958669e-02	5.147180e-01
ITGAX	3.815459e-02	5.153779e-01
PTTG1IP	3.991964e-02	5.155234e-01
GOLPH3L	3.400937e-02	5.170112e-01
NAP1L4	3.437292e-02	5.170112e-01
AGAP2	3.782224e-02	5.172420e-01
LRRFIP2	3.901474e-02	5.174486e-01
STAT6	3.276157e-02	5.174486e-01
COPS8	3.302964e-02	5.182439e-01
FBL	3.996822e-02	5.182439e-01
NEK7	3.608293e-02	5.182439e-01
TBX2	3.231163e-02	5.182439e-01
TNFRSF25	3.634318e-02	5.182439e-01
TRAPPC5	3.835504e-02	5.182439e-01
DNAH14	3.606788e-02	5.189071e-01
ZYX	3.955899e-02	5.189814e-01
SCO2	3.751442e-02	5.190909e-01
DDAH2	3.833191e-02	5.201837e-01
DIS3	3.455214e-02	5.228777e-01
GRSF1	3.900454e-02	5.228777e-01
NT5DC1	3.746480e-02	5.230246e-01
BASP1	3.889762e-02	5.235098e-01
WDR82	2.150207e-02	5.235098e-01
GGT1	3.463336e-02	5.236284e-01
SLC35E2B	3.354340e-02	5.236284e-01
UBE2R2	3.832213e-02	5.236284e-01
STAT5A	3.770350e-02	5.239439e-01
UPF2	3.708514e-02	5.239439e-01
EFTUD2	3.784492e-02	5.240262e-01
SF3B3	3.299706e-02	5.253877e-01
HNRNPH3	3.663526e-02	5.267103e-01
PIGT	3.885494e-02	5.267103e-01
MAP1LC3B	3.527183e-02	5.274602e-01
ATRX	3.701694e-02	5.275533e-01
BCAP29	3.719767e-02	5.275533e-01
C10orf32	3.731406e-02	5.275533e-01
CYB5R1	3.847227e-02	5.275533e-01
KTN1	2.829479e-02	5.275533e-01
PRPF38B	3.476004e-02	5.275533e-01
PAPLN	3.663149e-02	5.291789e-01
ANKFY1	3.656206e-02	5.294058e-01
MDH2	3.326173e-02	5.295467e-01
CCSER2	3.617392e-02	5.297740e-01
TWSG1	3.821977e-02	5.304436e-01
MANBAL	3.836489e-02	5.308069e-01
RPS13	3.855967e-02	5.311154e-01
AHCTF1	3.430385e-02	5.320768e-01
TNKS1BP1	3.679641e-02	5.328465e-01
YKT6	3.333072e-02	5.332221e-01
IL32	3.697904e-02	5.333109e-01
NEDD8	3.819257e-02	5.333109e-01
BTBD1	3.719004e-02	5.334482e-01
UBL3	3.489090e-02	5.343907e-01
ITM2B	3.853781e-02	5.346781e-01
SPCS1	3.802693e-02	5.358523e-01
FRS2	3.665643e-02	5.360524e-01
RNPEPL1	3.700269e-02	5.364605e-01
NME1-NME2	3.772808e-02	5.367900e-01
WASF2	3.696336e-02	5.367900e-01
NAP1L1	3.670805e-02	5.375796e-01
RARS	3.703029e-02	5.379632e-01
WWC1	3.570038e-02	5.385009e-01
RPL26	3.821153e-02	5.386756e-01
EIF4A2	3.515984e-02	5.389557e-01
KIAA0430	3.580678e-02	5.389557e-01
SGK3	3.441626e-02	5.389557e-01
CKAP5	3.490172e-02	5.399270e-01
PSMD2	3.712962e-02	5.404036e-01
FEN1	3.563493e-02	5.410893e-01
PDCD5	3.166974e-02	5.410893e-01
NSRP1	3.710410e-02	5.419799e-01
RIOK3	3.695862e-02	5.419799e-01
TMEM205	3.710446e-02	5.419799e-01
RAP2C	3.569767e-02	5.422368e-01
DCUN1D2	3.419796e-02	5.446663e-01
KLC1	3.669946e-02	5.446663e-01
MSR1	3.668685e-02	5.446663e-01
TRAPPC6A	3.398410e-02	5.446663e-01
NELFCD	3.417082e-02	5.456124e-01
PDCD2	3.688677e-02	5.456124e-01
OTUD5	3.526691e-02	5.457211e-01
SAMM50	3.570505e-02	5.457211e-01
STX12	3.410406e-02	5.457211e-01
TMEM248	3.431869e-02	5.457211e-01
AKAP8	2.942932e-02	5.458967e-01
MVD	3.466554e-02	5.462823e-01
FAM193B	3.624336e-02	5.472301e-01
GNB4	3.517884e-02	5.490728e-01
IGLL5	1.769973e-02	5.490728e-01
LMNA	3.715373e-02	5.490728e-01
PSME1	3.415339e-02	5.490728e-01
SPAST	3.612912e-02	5.490728e-01
ZMIZ1	3.655607e-02	5.490728e-01
CLNS1A	3.672412e-02	5.496672e-01
DNAJC19	3.483736e-02	5.510547e-01
CCT3	3.528810e-02	5.522413e-01
CDH11	3.557471e-02	5.522413e-01
RER1	3.627662e-02	5.522413e-01
CCND1	3.599084e-02	5.548591e-01
EGR1	3.666905e-02	5.548591e-01
PGK1	3.697913e-02	5.548591e-01
PLXNA1	3.621575e-02	5.548591e-01
PDIA3	3.646398e-02	5.557630e-01
EFHD1	3.506240e-02	5.567933e-01
ZNF687	3.489765e-02	5.567933e-01
ZNF292	3.478388e-02	5.571122e-01
CSTB	3.521603e-02	5.594461e-01
HNRNPA1	3.661594e-02	5.594461e-01
MPHOSPH10	2.441530e-02	5.594461e-01
RBM23	3.432387e-02	5.594461e-01
SORT1	3.484351e-02	5.596003e-01
SDC1	3.630551e-02	5.599425e-01
RAB2A	3.483441e-02	5.613254e-01
LOXL1	3.106242e-02	5.614345e-01
NISCH	3.223135e-02	5.614345e-01
GJC3	3.495077e-02	5.622991e-01
NOB1	3.380003e-02	5.635109e-01
NPM1	3.551725e-02	5.658070e-01
MYL12B	3.597606e-02	5.666959e-01
BOD1L1	3.239799e-02	5.668863e-01
RBM5	3.153378e-02	5.670718e-01
ADD1	3.457211e-02	5.691109e-01
PRPF19	3.444061e-02	5.692417e-01
RNF41	3.351714e-02	5.692417e-01
SPON2	3.370054e-02	5.692417e-01
EPHB3	3.057553e-02	5.693613e-01
STT3A	3.530606e-02	5.693613e-01
UBTF	3.180378e-02	5.693613e-01
MYL6	3.523358e-02	5.708825e-01
C1orf198	3.484522e-02	5.722473e-01
FUCA2	3.470066e-02	5.722473e-01
SH3PXD2B	3.485214e-02	5.722473e-01
PRPF39	3.354728e-02	5.727858e-01
USP53	3.434585e-02	5.730577e-01
ATP6V1A	3.323800e-02	5.735427e-01
CISH	3.402351e-02	5.735427e-01
ETNK1	3.326731e-02	5.735427e-01
IBTK	3.336572e-02	5.735427e-01
CYTH1	3.227055e-02	5.736734e-01
DCLK1	3.271218e-02	5.736734e-01
EDF1	3.513113e-02	5.736734e-01
NFYB	3.232437e-02	5.736734e-01
NRP1	3.111840e-02	5.736734e-01
RNPEP	3.364845e-02	5.736734e-01
ACTR10	3.466540e-02	5.753038e-01
HADH	3.368543e-02	5.753038e-01
AK6	3.357634e-02	5.753681e-01
HSD17B10	3.419915e-02	5.757493e-01
LBR	3.289899e-02	5.757493e-01
RNF216	3.139625e-02	5.757493e-01
SDF4	3.332635e-02	5.757493e-01
ZBTB37	3.357384e-02	5.757493e-01
CD53	3.394786e-02	5.760116e-01
FAM213A	3.474850e-02	5.761026e-01
KRT81	3.095566e-02	5.763997e-01
PGM2L1	3.206538e-02	5.763997e-01
KLF16	3.247252e-02	5.774450e-01
VPS37C	3.025172e-02	5.774450e-01
DCXR	3.280090e-02	5.776777e-01
SLC25A16	3.288169e-02	5.776777e-01
TRIM4	1.970577e-02	5.776894e-01
BAIAP2L1	3.255851e-02	5.778466e-01
ACTR1A	3.381553e-02	5.804283e-01
SLC25A3	3.325239e-02	5.805014e-01
CPSF3L	3.354343e-02	5.806315e-01
KPNA2	3.250296e-02	5.806315e-01
LGALS8	3.231216e-02	5.806315e-01
NR1H2	3.259911e-02	5.806315e-01
PKP3	3.397985e-02	5.806315e-01
STT3B	3.401595e-02	5.806315e-01
TMEM254	3.245873e-02	5.806315e-01
UBXN2A	3.228247e-02	5.806315e-01
METTL7A	3.391807e-02	5.813517e-01
SRC	3.452885e-02	5.813517e-01
COMMD6	3.435955e-02	5.814562e-01
C16orf89	3.346462e-02	5.840580e-01
EIF4A3	2.689552e-02	5.840580e-01
CDC73	2.502117e-02	5.844043e-01
DNAJC5	3.315040e-02	5.844043e-01
EPS8L2	3.321650e-02	5.863500e-01
GPATCH2	2.187666e-02	5.863500e-01
CFL1	3.250967e-02	5.880574e-01
DNM2	3.348363e-02	5.880574e-01
IFITM3	3.404175e-02	5.880574e-01
LRRC41	1.953172e-02	5.880574e-01
TRAF4	3.361543e-02	5.880574e-01
C4orf48	3.345338e-02	5.886017e-01
AIG1	2.996921e-02	5.900531e-01
ATP5J2	3.213068e-02	5.900531e-01
CD9	3.391945e-02	5.900531e-01
HIF1A	3.349093e-02	5.900531e-01
PTGES3	3.388446e-02	5.900531e-01
RRP36	3.123481e-02	5.900531e-01
SESN3	2.844676e-02	5.900531e-01
APRT	3.354327e-02	5.902348e-01
NAIP	3.253426e-02	5.902348e-01
SIK2	3.209810e-02	5.902348e-01
STARD7	3.341442e-02	5.902348e-01
HNRNPR	3.342789e-02	5.905565e-01
TEX10	2.397027e-02	5.906515e-01
FOXP4	2.946755e-02	5.928773e-01
MED29	3.334310e-02	5.930290e-01
PRCP	3.333584e-02	5.930290e-01
TAF9	3.213743e-02	5.930290e-01
EPB41L5	3.183623e-02	5.931677e-01
NUP50	3.157109e-02	5.933726e-01
ATP5F1	3.276199e-02	5.935256e-01
PIP4K2B	3.290910e-02	5.935256e-01
SERPINA3	3.273023e-02	5.935256e-01
XYLT2	2.887500e-02	5.935256e-01
ALDH1B1	3.306471e-02	5.941625e-01
AP1S1	3.049410e-02	5.941625e-01
BOLA3	3.071642e-02	5.941625e-01
CCNI	3.333542e-02	5.941625e-01
DNAJC8	3.279540e-02	5.941625e-01
ENSA	3.241524e-02	5.941625e-01
FUCA1	3.234687e-02	5.941625e-01
IRF1	3.291563e-02	5.941625e-01
PLGRKT	3.246958e-02	5.941625e-01
SLC43A3	3.220709e-02	5.941625e-01
TMEM199	3.145310e-02	5.941625e-01
ZFYVE16	3.253661e-02	5.941625e-01
TMEM134	2.882552e-02	5.956378e-01
NAT14	3.176769e-02	5.957362e-01
OST4	3.172899e-02	5.957362e-01
PCBD1	3.210532e-02	5.957362e-01
RIC8A	3.162213e-02	5.957362e-01
SFSWAP	2.946153e-02	5.957362e-01
TBC1D5	3.048282e-02	5.957362e-01
TYROBP	3.257439e-02	5.957362e-01
ZNF263	2.823638e-02	5.957362e-01
COG3	3.099016e-02	5.974174e-01
EXOSC4	3.019655e-02	5.974174e-01
IVD	3.098342e-02	5.974174e-01
YWHAG	3.288107e-02	5.974174e-01
TTC8	3.107605e-02	5.982673e-01
SDF2	3.107532e-02	5.990247e-01
TMEM126B	2.690163e-02	5.990634e-01
TP53INP2	3.188447e-02	5.990634e-01
UBIAD1	3.065475e-02	5.990634e-01
GPRC5C	2.933138e-02	6.000124e-01
RAB1A	3.268649e-02	6.000124e-01
CNPY3	3.119865e-02	6.004192e-01
CPQ	3.110308e-02	6.004192e-01
DYRK1B	3.119706e-02	6.009880e-01
JTB	3.277618e-02	6.009880e-01
NFKBIA	3.033993e-02	6.009880e-01
ZFP91	3.256557e-02	6.009880e-01
BRF1	2.531307e-02	6.013915e-01
SLMO2	3.199916e-02	6.017276e-01
APOL6	3.093851e-02	6.021771e-01
ATL3	3.211426e-02	6.021771e-01
TECR	3.247414e-02	6.021771e-01
TMEM181	3.208731e-02	6.021771e-01
TC2N	2.750891e-02	6.028714e-01
MYH9	3.262623e-02	6.032966e-01
VPS39	2.834416e-02	6.032966e-01
AIFM1	3.175030e-02	6.038677e-01
RAB20	2.769714e-02	6.042128e-01
STAT1	3.227772e-02	6.044756e-01
AC113404.1	3.005186e-02	6.054653e-01
PSMC6	2.694106e-02	6.054653e-01
SIPA1L3	2.245026e-02	6.054653e-01
CCDC167	2.847398e-02	6.056709e-01
CSNK2A2	3.057929e-02	6.064139e-01
DNAJB6	3.058681e-02	6.064139e-01
CLDN12	2.799344e-02	6.091848e-01
LCP1	3.127497e-02	6.091848e-01
MAF1	3.115264e-02	6.100883e-01
PBX2	2.762057e-02	6.100883e-01
ALG3	3.053091e-02	6.112511e-01
PCMTD2	3.110562e-02	6.112511e-01
CAMLG	2.819640e-02	6.112589e-01
FNBP4	3.057151e-02	6.112589e-01
UCK1	3.001220e-02	6.114992e-01
ZCRB1	3.081688e-02	6.114992e-01
FOSL2	3.127560e-02	6.119104e-01
CTSF	3.139556e-02	6.124262e-01
HMGA1	2.936288e-02	6.124262e-01
TIMM8B	3.098200e-02	6.124262e-01
TIMM17B	2.991662e-02	6.141496e-01
PPP1R2	3.119027e-02	6.150711e-01
ENPP5	2.895541e-02	6.152346e-01
LRP6	2.872974e-02	6.152346e-01
PLEC	3.006349e-02	6.165618e-01
DHRS3	3.003874e-02	6.178930e-01
CD55	2.822003e-02	6.189949e-01
FNDC3A	3.012856e-02	6.189949e-01
PEX2	2.770948e-02	6.189949e-01
LBP	2.699954e-02	6.191193e-01
ANKRD30A	3.095430e-02	6.193296e-01
SKIV2L2	3.047098e-02	6.193296e-01
NUFIP2	3.131045e-02	6.203027e-01
AURKAIP1	1.707639e-02	6.210973e-01
C19orf12	2.800618e-02	6.210973e-01
GCSH	2.633952e-02	6.210973e-01
KIF1B	2.767649e-02	6.210973e-01
POM121C	2.891224e-02	6.210973e-01
RPL18	3.134325e-02	6.231521e-01	0.07604563
RNF13	2.737624e-02	6.244232e-01
SLC39A11	3.053960e-02	6.250204e-01
CCT8	2.996425e-02	6.262067e-01
RPL24	3.055440e-02	6.278834e-01
SLC25A24	3.021172e-02	6.302626e-01
RFK	2.762446e-02	6.307937e-01
TFG	2.929569e-02	6.313655e-01
NPEPL1	2.977546e-02	6.321047e-01
DOT1L	2.824786e-02	6.325949e-01
TPM1	3.001934e-02	6.341191e-01
DNAJB12	2.942006e-02	6.342053e-01
HPN	3.050492e-02	6.369392e-01
ODF3B	2.821132e-02	6.369392e-01
PRAF2	2.944399e-02	6.369392e-01
TMEM50B	2.712220e-02	6.369392e-01
UBE2Q2	2.953225e-02	6.369392e-01
SPR	2.908707e-02	6.381619e-01
NKTR	2.932252e-02	6.383332e-01
NSDHL	2.762206e-02	6.386553e-01
PTPN12	2.900974e-02	6.386553e-01
RHOV	2.889551e-02	6.386553e-01
ITGB1	3.022763e-02	6.409143e-01
SEC61B	2.993842e-02	6.412297e-01
TFDP1	2.916227e-02	6.414936e-01
DHX57	2.713322e-02	6.415226e-01
XBP1	3.018617e-02	6.420059e-01
SSH3	2.949570e-02	6.428196e-01
ATP6V1E1	2.877873e-02	6.432884e-01
NOL7	2.906060e-02	6.432884e-01
COX20	2.859452e-02	6.443579e-01
SNRPD2	2.920324e-02	6.443579e-01
THY1	2.980019e-02	6.443579e-01
ATXN10	2.843886e-02	6.443621e-01
CRIM1	2.845116e-02	6.443621e-01
RPL30	2.985202e-02	6.443621e-01
SYNE2	2.949227e-02	6.443621e-01
ASB6	2.748776e-02	6.461983e-01
USP6NL	2.482262e-02	6.461983e-01
ID3	2.926603e-02	6.465260e-01
ALDH2	2.841608e-02	6.475359e-01
CBX1	2.845144e-02	6.475359e-01
ESD	2.556887e-02	6.475359e-01
RFC2	2.724087e-02	6.475359e-01
SLC48A1	2.824442e-02	6.475359e-01
EPCAM	2.875122e-02	6.489456e-01
PXN	2.877528e-02	6.491048e-01
SCAF4	2.770561e-02	6.495349e-01
SLC22A17	2.696269e-02	6.512821e-01
ZNF329	2.860371e-02	6.513381e-01
INSR	2.827205e-02	6.515937e-01
C8orf76	2.781536e-02	6.519138e-01
MRPL50	1.718583e-02	6.529464e-01
GRIPAP1	2.683430e-02	6.548604e-01
TOP3B	2.669871e-02	6.558680e-01
CFH	2.084020e-02	6.565271e-01
CHMP1B	2.658494e-02	6.565271e-01
PTPN18	2.598930e-02	6.565271e-01
ADGRE5	2.464413e-02	6.569276e-01
KRAS	2.814847e-02	6.569276e-01
NCLN	2.312277e-02	6.569276e-01
RPL22L1	2.866731e-02	6.569276e-01
ZNF251	2.385907e-02	6.569276e-01
CCDC130	2.757824e-02	6.585477e-01
TCAP	2.837878e-02	6.585477e-01
THOP1	2.764365e-02	6.593534e-01
EXOSC7	2.625945e-02	6.601522e-01
KRT7	2.857704e-02	6.601522e-01
OCLN	2.636678e-02	6.601522e-01
YPEL3	2.810369e-02	6.601522e-01
ZNF593	2.553744e-02	6.601522e-01
ZNF706	2.737082e-02	6.601522e-01
CFDP1	2.607431e-02	6.608408e-01
HIPK2	2.643069e-02	6.608408e-01
PLXND1	2.828117e-02	6.608408e-01
PTRF	2.486812e-02	6.608408e-01
PUF60	2.776970e-02	6.608408e-01
RP11-347C12.1	2.681335e-02	6.608408e-01
ZNF217	2.803343e-02	6.608408e-01
AKAP8L	2.678585e-02	6.613942e-01
BRMS1	2.281769e-02	6.613942e-01
DNAJC21	2.407866e-02	6.613942e-01
ECHDC3	1.564989e-02	6.613942e-01
ERP29	2.740436e-02	6.613942e-01
GGCX	2.619852e-02	6.613942e-01
MKNK2	2.815548e-02	6.613942e-01
MUS81	2.635648e-02	6.613942e-01
NCOA4	2.587986e-02	6.613942e-01
PRKD2	2.775971e-02	6.613942e-01
REEP6	2.210478e-02	6.613942e-01
TGOLN2	2.743870e-02	6.613942e-01
ATXN1	2.719219e-02	6.617946e-01
C5orf63	2.643231e-02	6.617946e-01
SUPT7L	2.492333e-02	6.617946e-01
TMED10	2.659557e-02	6.617946e-01
MOCS2	2.738197e-02	6.622313e-01
PIN4	2.649736e-02	6.625769e-01
S100A8	2.590531e-02	6.629523e-01
CHCHD1	2.759750e-02	6.652289e-01
MCM3AP	2.593846e-02	6.661557e-01
SRSF8	2.650527e-02	6.661557e-01
SUMO2	2.703877e-02	6.661557e-01
INHBA	1.327646e-02	6.668095e-01
TIMM10	2.702692e-02	6.668095e-01
RPS15A	2.812708e-02	6.672552e-01
SBF2	2.345478e-02	6.672552e-01
GTF3C1	2.608828e-02	6.672767e-01
ATPIF1	2.770558e-02	6.673622e-01
SSR3	2.737299e-02	6.673622e-01
CBWD2	2.745325e-02	6.679020e-01
DUSP16	2.574346e-02	6.680636e-01
SRP9	2.755492e-02	6.680636e-01
TSG101	2.375032e-02	6.684926e-01
DCUN1D1	2.657015e-02	6.688393e-01
GLRX	2.600952e-02	6.688393e-01
NACC1	2.565620e-02	6.688393e-01
OCIAD2	2.648190e-02	6.688393e-01
PFKFB3	2.595712e-02	6.688393e-01
ZMPSTE24	2.520375e-02	6.688393e-01
MRPL43	2.618311e-02	6.697626e-01
ATP13A2	2.553190e-02	6.710855e-01
C1orf43	2.583003e-02	6.710855e-01
KIAA1109	2.526621e-02	6.710855e-01
NOL11	2.196589e-02	6.710855e-01
PPIA	2.763141e-02	6.710855e-01
PSMA3	2.713273e-02	6.710855e-01
SRPX2	2.562232e-02	6.712711e-01
CCT6A	2.630464e-02	6.724668e-01
ARRB2	1.971070e-02	6.761057e-01
TVP23C	2.444323e-02	6.764196e-01
AZIN1	2.582215e-02	6.779653e-01
CHURC1	2.621608e-02	6.779653e-01
DDX52	2.688652e-02	6.789871e-01
GLTP	2.067193e-02	6.789871e-01
GLTSCR2	2.661543e-02	6.797019e-01
ACP5	1.841189e-02	6.797305e-01
IRF7	2.556188e-02	6.797305e-01
RPL38	2.673965e-02	6.797305e-01
ARID2	1.898418e-02	6.797513e-01
FNTA	2.532846e-02	6.818669e-01
SNCG	2.476116e-02	6.818669e-01
ZFP36	2.680348e-02	6.818669e-01
PIGG	2.532110e-02	6.820521e-01
TCEB1	2.614933e-02	6.820737e-01
FSCN1	2.546116e-02	6.825429e-01
PARP9	2.497288e-02	6.826117e-01
MSTO1	2.464099e-02	6.829153e-01
RALGDS	2.506751e-02	6.829153e-01
SEPT7	2.577351e-02	6.829153e-01
CSNK1D	2.593887e-02	6.848021e-01
ETF1	2.563358e-02	6.853165e-01
SNX1	2.560524e-02	6.853165e-01
MXRA7	2.376434e-02	6.858711e-01
UBLCP1	2.428435e-02	6.858711e-01
PSMB2	2.386666e-02	6.861701e-01
LAIR1	2.385116e-02	6.874710e-01
PHTF2	2.530956e-02	6.874819e-01
KIF3A	2.368306e-02	6.877425e-01
TMEM87A	2.554887e-02	6.877425e-01
DLAT	2.168858e-02	6.878587e-01
EIF2S2	2.460999e-02	6.878587e-01
POLG	2.532016e-02	6.878587e-01
PSMC5	2.567267e-02	6.878587e-01
HNRNPA0	2.605069e-02	6.888251e-01
HRSP12	2.509206e-02	6.888251e-01
NDUFA4	2.617379e-02	6.888251e-01
PNPLA2	2.497521e-02	6.888251e-01
FZD8	1.445138e-02	6.889115e-01
NDUFV2	2.511311e-02	6.889115e-01
GPC4	2.209036e-02	6.891243e-01
RAB1B	2.600418e-02	6.891243e-01
RDH11	2.319556e-02	6.891243e-01
SELT	2.573910e-02	6.891243e-01
TMEM135	1.029437e-02	6.891243e-01
TMEM141	2.497156e-02	6.891243e-01
TTC14	2.457280e-02	6.897504e-01
VPS54	2.470804e-02	6.898788e-01
S100A10	2.405654e-02	6.899287e-01
EDARADD	2.442438e-02	6.901237e-01
RECQL5	2.455826e-02	6.901237e-01
SMCHD1	2.460964e-02	6.901237e-01
TBC1D9	2.421664e-02	6.901237e-01
TXN2	2.552461e-02	6.901237e-01
UNC50	1.863496e-02	6.901237e-01
FBXO9	2.490150e-02	6.901773e-01
CTCF	2.308197e-02	6.904967e-01
MYLK	2.537196e-02	6.905899e-01
ANO5	2.463995e-02	6.912794e-01
CKLF	2.515872e-02	6.912794e-01
SLTM	2.429912e-02	6.912794e-01
SRCIN1	2.564457e-02	6.912794e-01
YY1	2.479205e-02	6.912794e-01
CAPS	1.965004e-02	6.927785e-01
TXN	2.526058e-02	6.927799e-01
B4GALT1	2.472852e-02	6.931492e-01
WDR61	2.452843e-02	6.932522e-01
PHF21A	2.358684e-02	6.932661e-01
DPYSL3	1.962605e-02	6.932760e-01
PCGF2	2.517656e-02	6.932760e-01
PCGF3	2.376450e-02	6.940410e-01
INPPL1	2.488003e-02	6.954972e-01
PAFAH1B1	2.454669e-02	6.955326e-01
ERI3	2.088628e-02	6.960128e-01
CMTM3	2.488680e-02	6.963331e-01
SERP1	2.517626e-02	6.963791e-01
WASL	2.489675e-02	6.963791e-01
EIF4A1	2.490251e-02	6.968152e-01
IFI35	2.070122e-02	6.968152e-01
SS18	2.428669e-02	6.968152e-01
SUGT1	2.415129e-02	6.968152e-01
ANKRD52	2.384206e-02	6.987142e-01
C9orf16	2.501375e-02	6.987142e-01
ZNF777	2.214924e-02	6.987142e-01
GGA1	2.350673e-02	6.994423e-01
PECAM1	2.394818e-02	6.996858e-01
CD52	1.990661e-02	7.000694e-01
MYDGF	2.411604e-02	7.000694e-01
NCK2	2.436853e-02	7.000694e-01
DNMT1	2.301124e-02	7.006651e-01
C1QC	2.479830e-02	7.017632e-01
MAPRE2	2.294566e-02	7.017632e-01
PXDC1	2.299719e-02	7.017632e-01
TUFM	2.308544e-02	7.017632e-01
XPNPEP3	2.096351e-02	7.017632e-01
HSD17B12	2.439285e-02	7.019869e-01
TBL1XR1	1.935099e-02	7.038866e-01
NBPF10	2.421260e-02	7.040191e-01
VPS29	2.406193e-02	7.053781e-01
C1orf64	2.375468e-02	7.058030e-01
PVRL2	2.473768e-02	7.059875e-01
PFDN2	2.331560e-02	7.063761e-01
BET1	2.291202e-02	7.069347e-01
ITPRIPL2	2.420949e-02	7.082365e-01
CD58	2.282159e-02	7.089738e-01
DVL3	2.343272e-02	7.100413e-01
H2AFY	2.405459e-02	7.130603e-01
STK17B	1.717248e-02	7.130603e-01
RUNX1	2.378567e-02	7.132310e-01
MCEE	2.046504e-02	7.135129e-01
ATRN	2.202165e-02	7.139439e-01
RAB30	2.142185e-02	7.151488e-01
USP36	2.182577e-02	7.151488e-01
ABHD2	2.271439e-02	7.161402e-01
C6orf47	2.173617e-02	7.168971e-01
MRPL47	2.061660e-02	7.188603e-01
JAG1	2.295172e-02	7.199453e-01
FAM98B	1.484002e-02	7.216262e-01
SF3B5	1.864203e-02	7.216262e-01
UCK2	2.184624e-02	7.216262e-01
PDLIM1	2.192771e-02	7.225858e-01
RAB34	2.277449e-02	7.225858e-01
DPP9	1.816793e-02	7.231299e-01
CTXN1	2.114865e-02	7.244275e-01
CUL4B	1.991829e-02	7.244275e-01
IGF1R	2.334558e-02	7.244275e-01
STRAP	2.260454e-02	7.244342e-01
AP1G1	2.295036e-02	7.249809e-01
NDRG1	2.295393e-02	7.249809e-01
SURF4	2.344007e-02	7.249809e-01
CMIP	2.082326e-02	7.299427e-01
MVP	1.879338e-02	7.299427e-01
ANKRD12	2.147615e-02	7.301776e-01
LTBP1	2.138550e-02	7.304000e-01
SFPQ	2.138227e-02	7.304000e-01
DPP7	2.085622e-02	7.319314e-01
SAP18	2.235679e-02	7.328667e-01
MFSD1	2.225871e-02	7.330462e-01	0.05323194
DPM2	2.231997e-02	7.332605e-01
KRTCAP2	1.812625e-02	7.332605e-01
OPA1	2.143182e-02	7.332605e-01
BAP1	2.025212e-02	7.340301e-01
GOLGA5	2.145367e-02	7.340301e-01
GPX1	2.107575e-02	7.340301e-01
HLA-DMA	2.154630e-02	7.340301e-01
SSBP1	2.196223e-02	7.340301e-01
IMPDH2	2.233253e-02	7.344417e-01
TSC22D2	2.111776e-02	7.344417e-01
RERE	2.063035e-02	7.344420e-01
SKIL	2.239840e-02	7.344420e-01
ADGRG1	2.255682e-02	7.344992e-01
MFN2	2.145905e-02	7.344992e-01
SEPT2	2.215005e-02	7.344992e-01
IRF6	2.210381e-02	7.383433e-01
PRDX5	2.172411e-02	7.383433e-01
TMEM223	1.570653e-02	7.383433e-01
C1S	2.264449e-02	7.389616e-01
LOXL2	2.205754e-02	7.389616e-01
PHACTR2	2.173571e-02	7.389616e-01
DYNLT3	2.133884e-02	7.391501e-01
COPRS	2.160702e-02	7.396117e-01
DST	2.116838e-02	7.399643e-01
TRRAP	2.058789e-02	7.399643e-01
AMOTL1	1.912496e-02	7.405895e-01
LYRM1	2.168869e-02	7.405895e-01
FAM83D	2.054859e-02	7.412560e-01
C5orf15	2.102150e-02	7.413839e-01
COASY	1.979098e-02	7.413839e-01
[truncated: 4,215 more rows]

## Sheet: 2supp_table_4_L4
	I	Adjusted P-value	Percent Driving
POSTN	4.063463e-01	0.000000e+00	0.19083969
COL1A2	4.705823e-01	0.000000e+00	0.14122137
FN1	4.316180e-01	0.000000e+00	0.12977099
MGP	3.189062e-01	0.000000e+00	0.12595420
COL3A1	3.914559e-01	0.000000e+00	0.11068702
COL1A1	4.407474e-01	0.000000e+00	0.08015267
SPARC	3.729634e-01	0.000000e+00	0.07633588
LUM	4.096804e-01	0.000000e+00	0.06870229
COL12A1	4.790348e-01	0.000000e+00	0.06106870
AREG	2.819206e-01	6.898926e-14
B2M	2.815178e-01	5.080118e-12	0.22519084
CD24	2.690006e-01	5.996316e-11	0.17175573
SPINT2	2.656939e-01	9.987522e-11	0.11832061
RPN2	2.636078e-01	1.358169e-10	0.14122137
ASPN	2.506420e-01	1.358169e-10
PRSS23	2.606333e-01	1.660485e-10	0.05343511
RPS9	2.572829e-01	1.843636e-10	0.09923664
TUFT1	2.495773e-01	4.213327e-10	0.06870229
MAP4K3	2.309304e-01	7.275099e-10
UNC5B	1.985502e-01	1.513935e-09
APOD	2.392450e-01	2.832535e-09	0.07251908
CXADR	2.328650e-01	3.538679e-09	0.05725191
TTC8	2.369185e-01	6.615350e-09	0.08015267
ZNF623	2.206645e-01	1.043601e-08
RPL28	2.363594e-01	1.251341e-08	0.11068702
MSMO1	2.271792e-01	1.677447e-08	0.05725191
RPL29	2.289431e-01	3.340066e-08	0.10305344
TGM2	2.269003e-01	3.598926e-08	0.09541985
SFRP2	2.220153e-01	3.658900e-08	0.06488550
C5orf63	2.078969e-01	4.074375e-08
FGB	2.164944e-01	4.267587e-08	0.07633588
PAK1IP1	1.755771e-01	1.152511e-07
IGFBP5	2.177266e-01	1.314839e-07	0.06106870
MKLN1	1.947644e-01	2.011012e-07
CCDC80	1.919142e-01	3.484048e-07
TMEM41B	1.372786e-01	3.484048e-07
TNC	2.093076e-01	3.942552e-07	0.07251908
EEF1A1	2.124154e-01	4.928146e-07	0.14885496
SCD	2.029138e-01	5.481937e-07	0.05725191
ENPP1	1.757498e-01	5.619429e-07
FAM214A	1.981129e-01	6.010209e-07	0.06488550
MIF	2.075059e-01	6.495914e-07	0.07633588
DCN	2.082439e-01	7.933946e-07	0.09160305
RPL36	2.066694e-01	8.590400e-07	0.07633588
MYL9	2.043010e-01	9.258944e-07	0.06488550
XBP1	2.048317e-01	1.335153e-06	0.11832061
RPL41	1.999046e-01	2.813521e-06	0.11450382
TIMP3	1.809863e-01	3.714120e-06
DNAJC15	1.876454e-01	4.256634e-06
LGALS7	1.308526e-01	5.531830e-06
STIM1	1.527640e-01	5.774654e-06
LDHA	1.921980e-01	7.967787e-06	0.12977099
CUL3	1.866615e-01	8.876135e-06
EID2	1.859863e-01	1.235159e-05	0.08778626
ARHGEF26	1.713135e-01	1.499070e-05
CYBRD1	1.777596e-01	1.499070e-05
NOTCH3	1.650693e-01	1.897037e-05
RARRES1	1.793342e-01	2.153003e-05	0.07251908
UBALD1	1.785523e-01	2.153003e-05
RPL31	1.811045e-01	3.183875e-05	0.14122137
FCHO2	1.418352e-01	3.464602e-05
REXO2	1.728725e-01	3.464602e-05
TRA2B	1.765696e-01	3.883926e-05
PPP1R1B	1.784966e-01	3.941237e-05	0.11450382
GOLM1	1.780920e-01	3.941237e-05	0.06870229
MALAT1	1.775600e-01	3.941237e-05	0.05725191
RBM39	1.779184e-01	4.010889e-05	0.06870229
C6orf120	1.564198e-01	4.048927e-05
PSAP	1.771847e-01	4.420493e-05	0.06870229
COL11A1	1.599525e-01	4.765303e-05
TRIQK	1.679490e-01	5.343500e-05	0.05725191
MAFB	1.633985e-01	5.343500e-05	0.05343511
CCNF	9.363940e-02	5.343500e-05
SLC29A1	1.583275e-01	5.343500e-05
MAPK3	1.684919e-01	6.104250e-05
ANXA2	1.738382e-01	6.362012e-05	0.09541985
SMAD7	1.669260e-01	6.896624e-05	0.05343511
CCT6A	1.678637e-01	6.896624e-05
ZMIZ1	1.670218e-01	7.649304e-05	0.05725191
TMSB4X	1.717994e-01	8.671436e-05	0.12977099
NR1H2	1.501488e-01	9.038656e-05
C4A	1.715280e-01	9.148576e-05	0.13740458
SAV1	1.411031e-01	1.039079e-04
C14orf166	1.670445e-01	1.333131e-04	0.05343511
GJB2	1.563606e-01	1.430580e-04
HCK	1.393119e-01	1.627471e-04
CTSD	1.636768e-01	1.743820e-04	0.09923664
CBX5	1.567333e-01	1.743820e-04
MTMR14	1.594193e-01	1.743820e-04
GGH	1.602417e-01	1.767686e-04	0.06488550
GNAS	1.627731e-01	1.969280e-04	0.12213740
MRPS14	1.329832e-01	2.539226e-04
VMP1	1.592199e-01	2.640844e-04
SVIL	1.052054e-01	2.831231e-04
TCP1	1.581734e-01	2.863020e-04	0.06106870
GSS	1.539884e-01	2.863905e-04
FOS	1.596823e-01	2.893256e-04	0.05343511
LGALS7B	1.416385e-01	3.117655e-04
FOXN3	1.403783e-01	3.272060e-04
ATP5E	1.586090e-01	3.600301e-04	0.11068702
MMP11	1.555212e-01	3.639341e-04	0.07251908
DUSP16	1.405087e-01	3.639341e-04
SERINC3	1.503428e-01	3.639341e-04
IFNGR1	1.469304e-01	3.702916e-04
NGLY1	1.468579e-01	4.352608e-04
RXRA	1.435636e-01	4.472060e-04
KRT18	1.546248e-01	4.540992e-04	0.06488550
INAFM1	1.068875e-01	4.874627e-04
MAN2B2	1.482075e-01	5.291752e-04
HLA-C	1.544575e-01	5.302556e-04	0.12213740
CREB3L2	1.476871e-01	5.302556e-04
MMP13	1.455060e-01	5.302556e-04
PDS5B	1.175023e-01	5.702932e-04
RLIM	1.432044e-01	5.994881e-04
AAR2	1.367836e-01	6.200471e-04
SAP30BP	1.324267e-01	6.223260e-04
HSPD1	1.528305e-01	6.453381e-04	0.06870229
TPD52L1	1.493005e-01	6.481663e-04
CYBA	1.495177e-01	6.720771e-04	0.06870229
TGFBI	1.433851e-01	6.990799e-04
TMEM127	1.376166e-01	6.990799e-04
ZNF704	1.363725e-01	7.056523e-04
PEG10	1.397478e-01	7.484389e-04
TACSTD2	1.492553e-01	7.600096e-04	0.07251908
S100A4	1.442176e-01	8.400669e-04
PRPF4B	1.348254e-01	8.620962e-04
CISH	1.370166e-01	8.757219e-04
SPP1	1.394164e-01	8.757219e-04
CAPN2	1.334975e-01	8.901619e-04
DDI2	1.019704e-01	9.123530e-04
TPSB2	1.089212e-01	9.410117e-04
ALDH2	1.384141e-01	9.530928e-04
OXA1L	1.418532e-01	9.912808e-04
ZC3H7B	1.106877e-01	9.912808e-04
GRINA	1.451193e-01	1.058101e-03	0.07633588
BCAS1	1.289219e-01	1.076916e-03
ZDHHC3	1.280735e-01	1.147356e-03
IRX5	1.423191e-01	1.168680e-03	0.05725191
H2AFJ	1.444568e-01	1.247766e-03	0.06488550
COG3	1.386644e-01	1.247766e-03
ITIH2	1.345527e-01	1.247766e-03
PLAU	1.345463e-01	1.247766e-03
C4B	1.453787e-01	1.306407e-03	0.12213740
CALM2	1.409391e-01	1.329502e-03
CPNE3	1.414577e-01	1.390350e-03
HSP90B1	1.423231e-01	1.495555e-03	0.06870229
MEF2BNB	1.101858e-01	1.558980e-03
HERPUD1	1.417280e-01	1.666180e-03	0.05725191
C1orf21	1.397379e-01	1.671148e-03	0.05725191
RPS12	1.428575e-01	1.671553e-03	0.14122137
GNB2L1	1.409477e-01	1.688135e-03	0.06488550
POFUT1	1.355570e-01	1.745088e-03
MALSU1	1.360178e-01	1.810665e-03
TSPAN13	1.367614e-01	1.912403e-03
BTG2	1.394532e-01	1.938023e-03
TTC17	1.330811e-01	2.255202e-03
BMPR2	1.227858e-01	2.259677e-03
GBP1	1.335078e-01	2.351624e-03	0.06488550
RNF19A	1.357086e-01	2.365320e-03	0.06106870
DHX38	1.225871e-01	2.613018e-03
JCHAIN	1.298726e-01	2.613018e-03
TUBB2A	7.353987e-02	2.646623e-03
CD46	1.357484e-01	2.871413e-03
LRP11	1.340595e-01	2.871413e-03
INTS1	1.277851e-01	2.892694e-03
PURA	1.067465e-01	3.031381e-03
TVP23B	1.277920e-01	3.031381e-03
MKNK2	1.284077e-01	3.072886e-03
CERS2	1.355483e-01	3.098524e-03	0.08396947
RPS5	1.340842e-01	3.229459e-03	0.05725191
TPT1	1.354854e-01	3.288529e-03	0.12595420
SPCS1	1.298366e-01	3.322590e-03
DCAF4	1.337344e-01	3.384411e-03	0.06488550
IER3IP1	1.314736e-01	3.417390e-03
HLA-DPA1	1.334949e-01	3.620289e-03
TMEM165	1.319509e-01	3.656665e-03	0.06106870
MAD2L1	1.250811e-01	3.656665e-03
FAM50A	1.316218e-01	3.758156e-03	0.05343511
ATP5EP2	1.302345e-01	3.786388e-03	0.08778626
MYLIP	1.133553e-01	3.786388e-03
SERPINE2	1.211531e-01	3.875141e-03
LRRC15	1.294553e-01	3.930039e-03
MCM6	1.276807e-01	4.452834e-03
DLGAP4	1.294943e-01	4.530221e-03
WHSC1	1.087930e-01	4.544590e-03
HLA-B	1.314844e-01	4.632334e-03	0.11832061
UROS	1.241977e-01	4.632334e-03
NCOA6	1.205301e-01	4.670314e-03
NUFIP2	1.246643e-01	4.670314e-03
SAP25	1.240928e-01	4.892402e-03
GSTM3	1.217988e-01	5.072088e-03
KRT19	1.289108e-01	5.161939e-03	0.07633588
TSPAN4	1.218352e-01	5.178893e-03
ANGPTL2	9.252986e-02	5.179987e-03
AMPD3	8.117220e-02	5.274088e-03
PRMT2	1.059969e-01	5.323347e-03
MGAT4A	1.232731e-01	5.596128e-03
CNOT6L	1.177988e-01	6.065944e-03
EEF1D	1.250534e-01	6.125465e-03
DTX2	1.072031e-01	6.227691e-03
MAGEF1	1.181998e-01	6.227691e-03
CBWD3	1.244291e-01	6.256311e-03
NACA	1.254112e-01	6.799317e-03
CD9	1.265141e-01	6.933204e-03	0.11068702
CBWD1	1.248662e-01	7.055159e-03	0.05343511
VCAN	1.241401e-01	7.107245e-03	0.05725191
HOPX	5.918334e-02	7.107245e-03
LXN	1.189244e-01	7.602548e-03
MPHOSPH6	1.219263e-01	7.618973e-03	0.05343511
RPL38	1.242520e-01	7.697874e-03	0.10305344
MITD1	1.078029e-01	7.750076e-03
C18orf32	1.205104e-01	7.763700e-03	0.05343511
PGRMC1	1.234210e-01	7.903122e-03	0.05725191
RPS15	1.223249e-01	8.047435e-03
RPLP0	1.235781e-01	8.670775e-03	0.08015267
MCL1	1.219129e-01	8.712637e-03	0.08778626
ARVCF	1.144055e-01	8.712637e-03
PRRT3	7.640117e-02	8.712637e-03
PTPN23	1.061546e-01	8.712637e-03
HIGD1A	1.164618e-01	9.006399e-03
TGFB1	1.172970e-01	9.006399e-03
CREG1	1.133957e-01	9.112943e-03
GPX4	1.203988e-01	9.115981e-03
APOE	1.205033e-01	9.233148e-03
NDUFC2	1.206276e-01	9.233148e-03
VKORC1	8.860452e-02	9.236001e-03
PTGES3	1.154586e-01	9.270785e-03
TFRC	1.201805e-01	9.309409e-03
MON1B	1.042014e-01	9.765940e-03
PLOD1	1.141667e-01	9.768945e-03
HTRA1	1.211708e-01	9.846819e-03	0.06106870
NT5DC2	1.139099e-01	1.006752e-02
MAGOH	1.146444e-01	1.013394e-02
BRD7	9.275267e-02	1.014258e-02
HNRNPF	1.140716e-01	1.027061e-02
SAA1	9.770646e-02	1.078894e-02
BTBD1	1.061264e-01	1.096447e-02
HLA-DRA	1.175619e-01	1.104301e-02
NOTCH2	1.185942e-01	1.104426e-02
ATF7IP	1.096059e-01	1.120609e-02
MAML1	1.136183e-01	1.120609e-02
RTFDC1	1.063163e-01	1.120609e-02
SC5D	1.076352e-01	1.120609e-02
ZNRF2	1.130768e-01	1.123544e-02
DLG5	1.111947e-01	1.135565e-02
TOP3B	1.005843e-01	1.138633e-02
NDUFB3	1.065044e-01	1.147746e-02
PITX1	8.371548e-02	1.152936e-02
FTSJ3	8.188670e-02	1.180608e-02
POLR2K	1.120853e-01	1.192257e-02	0.05725191
P4HA2	1.091556e-01	1.192257e-02
CCL21	1.030242e-01	1.204379e-02
HGS	1.000612e-01	1.213122e-02
NCOA5	9.723253e-02	1.213122e-02
NUCB2	1.073147e-01	1.216726e-02
MEGF9	1.047555e-01	1.263646e-02
H1FX	1.158164e-01	1.274234e-02	0.05725191
HIF1A	1.139679e-01	1.289124e-02
ANKRD36	1.063278e-01	1.305784e-02
COL10A1	1.132167e-01	1.338179e-02
CPNE1	1.162623e-01	1.338506e-02	0.05343511
GGCT	1.137488e-01	1.344754e-02	0.05725191
HSBP1	1.148721e-01	1.346792e-02
ACP1	1.132811e-01	1.371196e-02	0.06488550
EDF1	1.157173e-01	1.384673e-02	0.07251908
MTX1	1.019383e-01	1.384673e-02
SEC14L1	1.115944e-01	1.384673e-02
RBM42	1.011364e-01	1.385905e-02
CTSB	1.159317e-01	1.404994e-02	0.05343511
CXXC5	1.047425e-01	1.408588e-02
H3F3A	1.164502e-01	1.435217e-02	0.09541985
ITGAV	1.155571e-01	1.435217e-02
UXS1	1.069195e-01	1.435217e-02
COX6C	1.097327e-01	1.479278e-02
INPP5D	1.052909e-01	1.489108e-02
RPL27	8.507655e-02	1.520992e-02
ATP5L2	1.106209e-01	1.591307e-02
PSMA7	1.068302e-01	1.597886e-02
SMARCE1	1.007165e-01	1.630486e-02
RPL3	1.142723e-01	1.632957e-02	0.06488550
ATP6AP2	1.131176e-01	1.664507e-02
MYLK	1.030686e-01	1.680032e-02
SH3KBP1	1.009736e-01	1.685401e-02
FGFR1OP2	1.022773e-01	1.701460e-02
FLNA	1.074652e-01	1.701460e-02
RPRD1B	9.398510e-02	1.735791e-02
LSM14B	1.047754e-01	1.749712e-02
MUC1	1.120787e-01	1.757177e-02	0.06106870
LAPTM5	1.115817e-01	1.769132e-02
MTRNR2L12	1.112215e-01	1.810993e-02
NCBP1	1.054655e-01	1.810993e-02
P3H4	9.923382e-02	1.810993e-02
SH3RF1	1.083301e-01	1.810993e-02
OSGIN2	1.101648e-01	1.850972e-02	0.05725191
TXNL1	1.098789e-01	1.850972e-02	0.05343511
ATXN10	1.086431e-01	1.850972e-02
EIF3B	1.102530e-01	1.850972e-02
APOC1	1.093211e-01	1.861544e-02
PDDC1	1.014441e-01	1.861544e-02
NEK7	1.061313e-01	1.866090e-02
MFAP4	1.070215e-01	1.901223e-02
OAS2	9.341858e-02	1.903087e-02
NAP1L1	1.088752e-01	1.944323e-02	0.05343511
MRPS22	9.928605e-02	1.944323e-02
PSMC2	1.064801e-01	1.944323e-02
GAPDH	1.108304e-01	1.968433e-02	0.06488550
CNIH1	1.101780e-01	1.968433e-02	0.06106870
EPCAM	1.082535e-01	1.986332e-02	0.06106870
EGFL7	1.027659e-01	2.024240e-02
DDIT3	9.224417e-02	2.039618e-02
RPL18	1.080066e-01	2.055467e-02	0.06106870
SESN3	7.731628e-02	2.085567e-02
THBS2	1.087310e-01	2.092728e-02
NAA50	1.082706e-01	2.095604e-02
PPT1	1.068209e-01	2.097453e-02
MDH1	1.014500e-01	2.121966e-02
MRPS7	9.512767e-02	2.138354e-02
RPL13	1.095152e-01	2.161497e-02	0.07633588
UBC	1.091065e-01	2.178550e-02
EEF1B2	1.069529e-01	2.181501e-02
GATM	9.729734e-02	2.181501e-02
MGST1	9.760250e-02	2.212731e-02
LAPTM4A	1.084471e-01	2.213200e-02	0.06488550
AGR3	1.046787e-01	2.245257e-02
ACAP2	6.074913e-02	2.250830e-02
SAFB2	1.023206e-01	2.250830e-02
MORF4L2	1.079939e-01	2.269485e-02
CCDC84	1.079724e-01	2.301126e-02	0.07251908
THAP5	8.353963e-02	2.301126e-02
CST4	1.082877e-01	2.308359e-02	0.05343511
CTSK	1.029843e-01	2.341135e-02
TNRC6B	9.340147e-02	2.341135e-02
SH3BGRL	1.071197e-01	2.411947e-02
CYC1	1.044573e-01	2.427575e-02
LAMA5	9.867361e-02	2.427575e-02
GJA1	1.045744e-01	2.517116e-02	0.05725191
PRPF39	8.443971e-02	2.539795e-02
NPTN	1.033379e-01	2.565109e-02
ZBTB11	8.129896e-02	2.580306e-02
C19orf43	9.454665e-02	2.615212e-02
VKORC1L1	9.757256e-02	2.615212e-02
STAT1	1.031754e-01	2.676435e-02
CNOT6	9.172053e-02	2.715462e-02
PRKD2	7.963996e-02	2.720707e-02
TMEM168	8.675263e-02	2.728842e-02
PSMD7	1.024788e-01	2.742234e-02
VDAC1	1.048118e-01	2.763727e-02	0.05343511
TRRAP	8.739342e-02	2.774162e-02
MRPS12	1.044502e-01	2.777736e-02
RPS4X	1.047689e-01	2.792806e-02	0.09160305
SLC35A4	9.644375e-02	2.833187e-02
IGLL5	9.903820e-02	2.865402e-02
CISD3	1.042138e-01	2.893765e-02	0.05725191
NDUFAF6	9.471592e-02	2.893765e-02
NUBP2	9.597214e-02	2.893765e-02
PGM3	9.160130e-02	2.921973e-02
DGCR2	1.017941e-01	2.942932e-02
ITGB4	9.659456e-02	2.942932e-02
SCGB2A2	9.877237e-02	2.942932e-02
ASPH	1.022485e-01	2.952264e-02	0.05343511
ZMYM2	9.205606e-02	2.952264e-02
EIF4G2	1.049472e-01	2.964880e-02	0.10687023
RPS18	1.042038e-01	2.978811e-02	0.05725191
NSRP1	9.653546e-02	3.043483e-02
SGSH	9.771588e-02	3.053365e-02
SCCPDH	1.016961e-01	3.083399e-02
SH3YL1	9.948603e-02	3.083399e-02
IQGAP1	1.003333e-01	3.139646e-02
SPTSSA	1.022194e-01	3.149898e-02
REEP3	9.576408e-02	3.164139e-02
NDRG3	1.001612e-01	3.223172e-02
SRD5A3	9.060333e-02	3.226450e-02
TMEM183A	8.272925e-02	3.255768e-02
ANTXR1	1.019918e-01	3.277693e-02	0.05725191
TMEM62	9.501183e-02	3.277693e-02
TCEAL8	8.080959e-02	3.336073e-02
WDR74	8.434652e-02	3.336073e-02
ZFP36L2	1.024126e-01	3.360996e-02	0.07251908
CCL2	8.960674e-02	3.401471e-02
SEC61G	1.008724e-01	3.401471e-02
TACC2	9.210490e-02	3.401471e-02
FADS3	9.207986e-02	3.411574e-02
RALGPS2	8.472332e-02	3.411574e-02
BAZ1A	9.716674e-02	3.439762e-02
CASP3	9.483932e-02	3.442177e-02
DAB2	9.594337e-02	3.442177e-02
KIDINS220	9.741949e-02	3.451588e-02
PDCD4	9.909917e-02	3.462314e-02
TSNAX	9.828944e-02	3.502154e-02
MRPS16	7.853080e-02	3.611143e-02
HPX	1.000620e-01	3.632437e-02	0.06106870
STX3	9.417915e-02	3.632437e-02
PCNXL4	8.716987e-02	3.662689e-02
SEMA3B	9.616302e-02	3.687143e-02
TCEAL4	9.407626e-02	3.718471e-02
PHB	9.763287e-02	3.738481e-02
CHCHD2	1.008444e-01	3.782494e-02	0.11450382
EIF1	9.755189e-02	3.941036e-02
LYPLA1	9.743892e-02	3.944675e-02
OPA1	9.294273e-02	4.014814e-02
RNF168	9.709450e-02	4.014814e-02
TMEM175	6.782205e-02	4.037122e-02
ANKRD46	9.405841e-02	4.037249e-02
ARHGAP17	7.132801e-02	4.037249e-02
LMAN1	9.626222e-02	4.044189e-02
TOP2A	7.831764e-02	4.072657e-02
TPP1	9.022974e-02	4.129530e-02
ANAPC16	9.120134e-02	4.148495e-02
CD164	9.476411e-02	4.190275e-02
MYO5C	9.531708e-02	4.290505e-02	0.05343511
SDHB	9.577913e-02	4.349793e-02
FBN1	9.561725e-02	4.375935e-02	0.05343511
RPL37	9.847831e-02	4.381548e-02	0.11450382
BCL7C	8.462266e-02	4.381548e-02
LYPLA2	9.053536e-02	4.381548e-02
SHKBP1	8.762397e-02	4.381548e-02
MTCH1	9.687868e-02	4.393057e-02
SKIV2L	8.593908e-02	4.463031e-02
MAP2K2	9.671768e-02	4.481280e-02	0.05725191
ACACA	9.339481e-02	4.518244e-02
SUB1	9.652379e-02	4.518244e-02
ACLY	9.266274e-02	4.551892e-02
ALDH4A1	5.359769e-02	4.586958e-02
DYNLT1	9.220379e-02	4.602451e-02
DDIT4	6.976940e-02	4.623438e-02
RTN4RL1	5.730904e-02	4.623438e-02
SMIM15	8.996146e-02	4.623438e-02
MUCL1	9.672258e-02	4.641293e-02	0.06870229
RNF126	8.214827e-02	4.641293e-02
JAK3	9.089648e-02	4.654784e-02
WSB2	9.497490e-02	4.654784e-02
DESI2	8.764823e-02	4.659609e-02
RAD21	8.457022e-02	4.659609e-02
SYNRG	9.123509e-02	4.731023e-02
C19orf70	9.353729e-02	4.753358e-02
COG4	9.052382e-02	4.789023e-02
SEC22C	9.105195e-02	4.831133e-02
RPL10	9.659109e-02	4.847854e-02	0.08015267
NELFE	9.313540e-02	4.847854e-02
TPBG	9.486066e-02	4.893967e-02
CAPNS1	8.617020e-02	4.930071e-02
FAM171A1	8.514773e-02	4.959635e-02
PPP1CB	9.213482e-02	4.959635e-02
NR2C2AP	8.324590e-02	4.982205e-02
AQP1	9.135228e-02	5.162811e-02
JUNB	9.412955e-02	5.195767e-02
VIM	9.572090e-02	5.195767e-02
ACTL6A	9.154812e-02	5.269438e-02
DOCK8	8.838291e-02	5.291162e-02
NACA2	9.191007e-02	5.296406e-02
YIPF5	9.080450e-02	5.323309e-02
CLN3	8.590772e-02	5.357977e-02
NBPF20	9.143015e-02	5.362725e-02
CBWD7	9.045637e-02	5.366525e-02
SNRPB2	7.667666e-02	5.376179e-02
TNRC6C	2.987706e-02	5.448120e-02
RBM3	9.286749e-02	5.476009e-02	0.06870229
MRPS34	8.789436e-02	5.476009e-02
WDR3	6.946847e-02	5.476009e-02
FAM83D	7.367175e-02	5.480757e-02
LSM7	9.211843e-02	5.480757e-02
TAF15	8.023029e-02	5.508400e-02
KIFAP3	7.035569e-02	5.621307e-02
USP20	8.510462e-02	5.740415e-02
SLC44A4	8.878242e-02	5.743383e-02
NVL	8.978443e-02	5.792709e-02
TMEM129	8.438166e-02	5.792709e-02
UBE2L3	9.132024e-02	5.882202e-02
JUN	9.296499e-02	5.939359e-02
DHX9	9.051848e-02	5.974252e-02
RBM26	6.243131e-02	6.022666e-02
CSF2RB	8.507173e-02	6.027838e-02
NQO1	9.243623e-02	6.073646e-02
SOD2	8.970780e-02	6.118690e-02
DEPTOR	7.382253e-02	6.124808e-02
ACSL1	8.784676e-02	6.143532e-02
UBE2V2	8.839115e-02	6.240309e-02
CIB1	8.578430e-02	6.240592e-02
DNPH1	8.363305e-02	6.240592e-02
PABPC3	8.505677e-02	6.400555e-02
CHD8	8.111167e-02	6.438514e-02
HES4	8.315369e-02	6.438514e-02
NDUFS6	8.889899e-02	6.463175e-02
DHX29	8.426620e-02	6.510080e-02
RASSF7	7.872654e-02	6.540847e-02
SFRP4	7.437750e-02	6.540847e-02
WIPF2	8.903836e-02	6.540847e-02
MIB2	8.248110e-02	6.547423e-02
RPL18A	9.084584e-02	6.554847e-02
TUBB6	8.577939e-02	6.554847e-02
DBN1	8.357070e-02	6.570160e-02
ELOF1	7.869757e-02	6.570160e-02
MEIS3	8.154614e-02	6.591299e-02
SRSF11	8.784765e-02	6.591299e-02
ADD1	8.775848e-02	6.651852e-02
APC	8.606248e-02	6.651852e-02
PPP1R12A	8.601305e-02	6.651852e-02
RPL11	9.059441e-02	6.651852e-02
VPS4B	8.452322e-02	6.651852e-02
CDT1	8.082292e-02	6.683494e-02
TFF1	5.280398e-02	6.688905e-02
TMEM141	8.604927e-02	6.688905e-02
CNOT7	8.395849e-02	6.722180e-02
GGNBP2	8.491289e-02	6.722180e-02
ETNK2	7.491909e-02	6.761334e-02
RALB	8.098529e-02	6.761334e-02
LOX	8.725930e-02	6.769554e-02
MRPL13	8.843973e-02	6.772678e-02
EPAS1	8.953705e-02	6.809193e-02
CD81	8.868664e-02	6.822258e-02
PRRC2B	8.398540e-02	6.827733e-02
MMP2	8.896169e-02	6.956856e-02
DCLK1	8.219560e-02	6.999495e-02
PNISR	8.591906e-02	7.019758e-02
BNIP2	7.682570e-02	7.041916e-02
SLC2A4RG	7.612577e-02	7.123073e-02
LINC00116	8.121677e-02	7.146776e-02
NDUFB6	8.678125e-02	7.146776e-02
ADGRE5	7.651692e-02	7.177287e-02
NDUFB4	8.645547e-02	7.177287e-02
ACAP1	7.594941e-02	7.233847e-02
COL8A1	7.113276e-02	7.302614e-02
NARS	8.565250e-02	7.383801e-02
POM121C	8.125174e-02	7.383801e-02
SACM1L	8.263128e-02	7.383801e-02
SKIV2L2	8.361882e-02	7.410882e-02
ZNF358	8.218969e-02	7.459722e-02
CX3CL1	5.070012e-02	7.525644e-02
BOD1	8.294766e-02	7.560212e-02
WDR1	7.926188e-02	7.560212e-02
EIF3D	5.296902e-02	7.636707e-02
RPS24	8.831267e-02	7.636707e-02
RPS6	8.755935e-02	7.636707e-02
ARF1	8.819448e-02	7.663312e-02
MANBA	8.166247e-02	7.778052e-02
CASK	8.022783e-02	7.813780e-02
FOSB	7.716008e-02	7.813780e-02
KIAA0040	8.431474e-02	7.813780e-02
NCLN	8.453586e-02	7.813780e-02
ORAI2	8.134940e-02	7.813780e-02
SYT7	8.551353e-02	7.845562e-02
DPM3	8.350347e-02	7.929672e-02
HNRNPA1	8.741683e-02	8.112713e-02
WDR83OS	8.582054e-02	8.112713e-02
IDI1	6.499470e-02	8.116873e-02
SIX1	7.850689e-02	8.294537e-02
C1QTNF6	8.242174e-02	8.301985e-02
KIF22	7.950220e-02	8.301985e-02
METRNL	8.103189e-02	8.368259e-02
DUSP14	8.413731e-02	8.388465e-02
LSM14A	8.362451e-02	8.570291e-02
RAD23B	8.318116e-02	8.570291e-02
PLEKHM2	7.867879e-02	8.573089e-02
ISLR	8.328018e-02	8.634885e-02
PAK2	8.219971e-02	8.657398e-02
STK17A	7.499140e-02	8.657398e-02
CMTM4	7.832761e-02	8.704059e-02
GTF3C1	8.170756e-02	8.752166e-02
ATP6V1G1	8.443941e-02	8.930530e-02
EXOC1	8.084809e-02	8.930530e-02
HMGN1	8.243920e-02	8.930530e-02
PHACTR2	8.195542e-02	8.930530e-02
PTPRG	7.821715e-02	9.028664e-02
GMCL1	7.387029e-02	9.038138e-02
HIPK1	7.490990e-02	9.038138e-02
TPRA1	7.930110e-02	9.038138e-02
HPN	8.348095e-02	9.095822e-02
SERF2	8.441666e-02	9.221239e-02
MPC1	7.716333e-02	9.381978e-02
SH3GLB2	7.607212e-02	9.408537e-02
BRK1	8.154050e-02	9.478864e-02
XPO6	7.124966e-02	9.479406e-02
PDZK1	7.863993e-02	9.484607e-02
LSR	8.442578e-02	9.491321e-02
ATL3	1.849502e-02	9.515732e-02
EPHX2	7.274261e-02	9.515732e-02
MATN3	7.789084e-02	9.515732e-02
OTUD5	7.365008e-02	9.544517e-02
COL5A1	8.181395e-02	9.684888e-02
FAM135B	7.521975e-02	9.717344e-02
ATP6V1C1	8.274940e-02	9.733318e-02
CECR1	7.489102e-02	9.734512e-02
KRT17	8.314270e-02	9.749752e-02
ACTN4	8.287289e-02	1.001330e-01
NPDC1	8.221046e-02	1.001330e-01
HLA-F	6.676551e-02	1.002333e-01
NCAPH2	5.524338e-02	1.003155e-01
ARNT	7.542079e-02	1.008380e-01
GPBP1	8.032054e-02	1.019939e-01
PNO1	7.848373e-02	1.021092e-01
ATP6V0E1	7.758375e-02	1.023380e-01
NHSL2	8.158840e-02	1.028043e-01
EIF2S2	7.961908e-02	1.043815e-01
FAM136A	7.995829e-02	1.043815e-01
GOLIM4	7.755252e-02	1.043815e-01
GPATCH2	7.821535e-02	1.043815e-01
NUDT4	7.995907e-02	1.043815e-01
PHF12	7.162483e-02	1.050517e-01
ADAM12	7.883071e-02	1.050964e-01
BCAR1	7.729496e-02	1.050964e-01
G6PD	7.383377e-02	1.072452e-01
COX7B	8.188024e-02	1.075015e-01
FEZ2	7.626206e-02	1.084985e-01
ZYX	7.705000e-02	1.085676e-01
CST2	7.560575e-02	1.086011e-01
HLA-DMA	7.822912e-02	1.086177e-01
CHMP6	6.049471e-02	1.088709e-01
DENND1B	7.011421e-02	1.089308e-01
HNRNPR	8.005192e-02	1.089308e-01
SCOC	8.044827e-02	1.091645e-01
SMAP2	7.723203e-02	1.091645e-01
S100A10	6.670083e-02	1.101459e-01
CD68	6.595897e-02	1.103536e-01
RAB1B	7.928963e-02	1.103536e-01
NFKBIL1	7.008115e-02	1.104290e-01
PABPC1	7.724625e-02	1.104949e-01
BLOC1S1	7.808702e-02	1.115174e-01
LIMCH1	7.352883e-02	1.115174e-01
PLS3	7.250363e-02	1.115174e-01
RRAS	7.617153e-02	1.115174e-01
COPB2	7.930520e-02	1.128099e-01
MUM1	7.841666e-02	1.130303e-01
BHLHE40	7.773255e-02	1.136357e-01
CLDN7	7.717306e-02	1.136357e-01
COQ9	6.994839e-02	1.136357e-01
CCDC23	7.448170e-02	1.139506e-01
ADAM15	7.695485e-02	1.141105e-01
PPAP2B	7.426580e-02	1.156590e-01
TRPM4	7.838614e-02	1.163904e-01
PSMA1	7.958904e-02	1.166897e-01
PCM1	5.677097e-02	1.169609e-01
DOCK9	7.638148e-02	1.172313e-01
LSP1	7.274905e-02	1.172313e-01
SSR4	7.886737e-02	1.174859e-01
LIMD1	7.046877e-02	1.177963e-01
SMARCD1	7.017430e-02	1.177963e-01
SUN1	6.929705e-02	1.177963e-01
LNPEP	7.369942e-02	1.185777e-01
FBXL3	7.728861e-02	1.187223e-01
FOXA1	7.792786e-02	1.187223e-01
MAP1LC3B	7.531277e-02	1.187223e-01
P4HB	7.855669e-02	1.188045e-01
DCAF13	7.638971e-02	1.192111e-01
RARRES3	4.286047e-02	1.199783e-01
NTHL1	6.075770e-02	1.202018e-01
TAF9B	7.069854e-02	1.202018e-01
CMTM3	7.247572e-02	1.204891e-01
TAGLN	7.436570e-02	1.204891e-01
SIK2	6.870127e-02	1.211722e-01
C14orf1	7.612631e-02	1.214739e-01	0.05343511
SPTBN1	7.681244e-02	1.214739e-01
PHLDB2	7.380640e-02	1.228678e-01
ALG3	7.538733e-02	1.229434e-01
FNIP1	7.250878e-02	1.234629e-01
ALG12	7.193552e-02	1.237882e-01
ANAPC13	7.369917e-02	1.238454e-01
GNG12	7.497944e-02	1.240377e-01
ARFGAP1	7.410700e-02	1.243246e-01
HECTD1	7.598571e-02	1.249277e-01
TIMP1	7.722974e-02	1.252417e-01
NAT14	6.802495e-02	1.266974e-01
CD74	7.818058e-02	1.272923e-01
CXCR4	4.675185e-02	1.272923e-01
EGLN1	3.719720e-02	1.272923e-01
NDUFA3	7.600665e-02	1.272923e-01
SIL1	7.037045e-02	1.272923e-01
TCF25	7.429613e-02	1.275987e-01
TTC3	7.403395e-02	1.276608e-01
RB1CC1	7.082548e-02	1.285575e-01
C3	7.012384e-02	1.294533e-01
PERP	7.406828e-02	1.294533e-01
ZNF587	6.841405e-02	1.294544e-01
AGPAT2	6.784478e-02	1.298914e-01
ATP6AP1	7.581262e-02	1.298914e-01
FEM1C	6.645746e-02	1.298914e-01
ATPAF1	7.325578e-02	1.305954e-01
UGDH	7.621729e-02	1.307857e-01
TMC6	7.497853e-02	1.308653e-01
ACVR1	7.070305e-02	1.329199e-01
INPP5J	6.918577e-02	1.330351e-01
FCGR3A	7.470055e-02	1.352242e-01
PROM1	7.461744e-02	1.355298e-01
TAOK1	7.660672e-02	1.355559e-01
CAPZA1	7.341404e-02	1.356971e-01
ATP6V0E2	7.486779e-02	1.358984e-01
MYH9	7.570676e-02	1.389888e-01
PYGB	7.147577e-02	1.394626e-01
NTPCR	6.981474e-02	1.396040e-01
YIF1A	5.994222e-02	1.396040e-01
AC006386.1	7.380001e-02	1.410116e-01
MRPL23	7.379558e-02	1.421986e-01
SHFM1	7.197512e-02	1.425571e-01
BDH1	6.770811e-02	1.437370e-01
SERINC2	7.327424e-02	1.440760e-01
ARMT1	7.426815e-02	1.442062e-01
ABCB8	7.063436e-02	1.444248e-01
EMG1	6.869361e-02	1.444248e-01
RPL35	7.471075e-02	1.444248e-01
UAP1	7.058854e-02	1.444248e-01
YWHAZ	7.512625e-02	1.444248e-01
ZFYVE16	7.257461e-02	1.444248e-01
PDGFRL	6.975258e-02	1.451127e-01
UFC1	7.374346e-02	1.451350e-01
ATG7	7.187249e-02	1.451406e-01
PEX2	7.070085e-02	1.451406e-01
PHKG2	7.006007e-02	1.451406e-01
RANBP1	7.212469e-02	1.452306e-01
HSP90AA1	7.518437e-02	1.473586e-01
GLB1	7.337136e-02	1.473649e-01
MCMBP	6.701580e-02	1.473993e-01
LRRC8A	7.236382e-02	1.482147e-01
GMPPB	6.910294e-02	1.498268e-01
PPP1CC	7.125126e-02	1.498268e-01
RNPEP	7.229192e-02	1.498268e-01
ZBTB38	7.112179e-02	1.501612e-01
CRCP	6.523426e-02	1.506422e-01
CRK	7.093845e-02	1.518029e-01
CHTOP	6.945683e-02	1.532154e-01
TTC39A	7.052408e-02	1.532154e-01
ZSWIM1	6.546367e-02	1.532154e-01
NDUFA4	7.365617e-02	1.536142e-01
PGAP3	7.341991e-02	1.536142e-01
C11orf31	7.302413e-02	1.537494e-01
IFI27	7.290041e-02	1.539600e-01
RPL7A	7.405078e-02	1.540973e-01
IGFBP4	7.364315e-02	1.551021e-01
MTA2	6.999171e-02	1.551021e-01
C21orf33	6.610961e-02	1.562165e-01
NDUFC1	7.045366e-02	1.562497e-01
SOCS7	7.300219e-02	1.562497e-01
RPS11	7.295040e-02	1.582254e-01
USP5	6.763984e-02	1.582254e-01
UGCG	6.759007e-02	1.582695e-01
TPM2	7.256228e-02	1.587564e-01
COLGALT1	6.981247e-02	1.594864e-01
TMUB2	6.925855e-02	1.595159e-01
RAE1	7.102349e-02	1.627064e-01
TMX1	6.210497e-02	1.627064e-01
VASN	6.597247e-02	1.627064e-01
OCIAD2	7.025461e-02	1.654843e-01
CHD3	6.773251e-02	1.654988e-01
NDUFB7	7.017518e-02	1.660604e-01
PLEC	7.169362e-02	1.660604e-01
ATP5L	6.927746e-02	1.680000e-01
TMBIM6	7.120055e-02	1.682927e-01
CHURC1	7.046278e-02	1.685168e-01
ARHGAP1	7.144903e-02	1.689239e-01
CLASRP	6.452441e-02	1.692422e-01
ARF6	6.776677e-02	1.697520e-01
PLSCR1	6.932613e-02	1.711000e-01
AMZ2	6.540619e-02	1.717436e-01
ACOT13	5.971393e-02	1.721627e-01
COX7C	7.166922e-02	1.724865e-01
WBP1	6.664829e-02	1.738525e-01
FXYD3	7.172827e-02	1.747566e-01
UBE3A	6.869278e-02	1.756523e-01
PSMC5	6.934438e-02	1.772141e-01
RUSC1	6.810685e-02	1.777664e-01
PSMD3	6.963474e-02	1.778761e-01
H3F3C	6.869115e-02	1.786681e-01
PLOD3	6.133081e-02	1.786681e-01
COX6B1	6.449514e-02	1.793189e-01
OLFML3	6.897284e-02	1.793189e-01
ALKBH5	6.809009e-02	1.795410e-01
IFI6	6.996090e-02	1.795410e-01
CXCL9	6.460942e-02	1.797214e-01
MARCH9	6.576864e-02	1.797214e-01
TARDBP	6.627084e-02	1.798859e-01
SYNGR2	6.903402e-02	1.812811e-01
TMSB10	7.046290e-02	1.812993e-01
SEPW1	6.969530e-02	1.814393e-01
LAMP2	6.960565e-02	1.823444e-01
HMGN2	6.986442e-02	1.836441e-01
SARAF	6.809342e-02	1.836441e-01
CSNK2A1	4.397796e-02	1.847256e-01
EHD1	6.075399e-02	1.847256e-01
ZSWIM4	6.474726e-02	1.851889e-01
VPS26A	6.490971e-02	1.856993e-01
MAP7	6.627778e-02	1.864173e-01
RNASEH2B	6.388155e-02	1.864173e-01
TRIO	6.711178e-02	1.864173e-01
TIAL1	6.710273e-02	1.866622e-01
GGA1	6.297640e-02	1.868433e-01
SCRIB	6.675038e-02	1.868433e-01
CBWD2	6.866947e-02	1.877309e-01
C19orf48	6.807885e-02	1.877631e-01
CSRP1	6.619405e-02	1.891902e-01
CBWD5	5.654517e-02	1.903593e-01
HAX1	3.941274e-02	1.903593e-01
SEC61A1	6.319857e-02	1.903593e-01
RPL7	6.820966e-02	1.909199e-01
MRTO4	6.388803e-02	1.913643e-01
UQCRH	6.711259e-02	1.913643e-01
EDEM3	6.699151e-02	1.918535e-01
MSN	6.412082e-02	1.918535e-01
SETD2	6.367319e-02	1.918535e-01
ZWINT	6.111026e-02	1.918535e-01
CADPS2	6.449649e-02	1.923035e-01
FRS2	6.006328e-02	1.941404e-01
MFN1	5.218528e-02	1.941404e-01
SLC35A3	6.058797e-02	1.941404e-01
KDELR1	6.675410e-02	1.956498e-01
LMAN2	6.585994e-02	1.956498e-01
UBE2R2	6.639206e-02	1.956498e-01
NAPA	6.692111e-02	1.961043e-01
MFAP2	6.634851e-02	1.962064e-01
NFIB	5.808780e-02	1.962064e-01
SRGN	6.436459e-02	1.962064e-01
NASP	5.691957e-02	1.970615e-01
BANF1	6.481983e-02	1.974180e-01
EIF4H	6.687980e-02	1.974180e-01
FCGR2A	6.427272e-02	1.974180e-01
C4orf3	6.618781e-02	1.996846e-01
DAZAP2	6.132867e-02	1.996846e-01
SRCIN1	6.587839e-02	2.018319e-01
SMS	4.431884e-02	2.028198e-01
C3orf14	6.261703e-02	2.032809e-01
TYMP	6.379012e-02	2.045951e-01
LIMS2	5.947622e-02	2.047300e-01
HEBP2	6.637714e-02	2.048846e-01
ACSL3	6.422129e-02	2.050274e-01
STC2	6.553163e-02	2.078102e-01
TEX261	5.135012e-02	2.078102e-01
RP11-347C12.1	6.575110e-02	2.083796e-01
SUCLG1	6.341249e-02	2.083796e-01
ARPC1B	6.685907e-02	2.086098e-01
RPS14	6.639836e-02	2.089215e-01
EP300	6.328774e-02	2.089277e-01
MBOAT2	5.458654e-02	2.089277e-01
SRPRB	6.060388e-02	2.089277e-01
VPS29	6.546884e-02	2.089277e-01
JTB	6.530582e-02	2.091437e-01
FASN	6.617257e-02	2.092276e-01
HCFC1R1	6.612063e-02	2.092282e-01
SRP68	5.804726e-02	2.127070e-01
WDR34	6.169879e-02	2.130439e-01
TRAPPC5	6.471692e-02	2.142958e-01
DRG1	6.275514e-02	2.157371e-01
SHC1	6.422743e-02	2.157371e-01
APOBEC3C	6.054666e-02	2.176694e-01
SLC9A3R1	6.452515e-02	2.180535e-01
EFTUD2	6.310308e-02	2.192476e-01
NME1-NME2	6.299811e-02	2.197732e-01
ITGA11	6.302780e-02	2.205512e-01
STK38L	6.233632e-02	2.207687e-01
BLVRA	6.432892e-02	2.212927e-01
NPM1	6.382910e-02	2.212927e-01
ATP5A1	6.525989e-02	2.214567e-01
SERTAD3	5.782118e-02	2.215942e-01
PHF23	5.872992e-02	2.216582e-01
S100A6	6.439336e-02	2.216582e-01
TRPM7	6.098957e-02	2.275637e-01
PUM2	5.582664e-02	2.282047e-01
TPSAB1	6.097051e-02	2.291474e-01
GNL3	6.155698e-02	2.294933e-01
FBXO18	6.289200e-02	2.295374e-01
NBEAL1	6.472089e-02	2.295374e-01
SLC39A6	5.973846e-02	2.295374e-01
SRPK1	5.785751e-02	2.295374e-01
TNFRSF12A	6.155029e-02	2.295374e-01
SYPL1	6.328400e-02	2.319067e-01
RPL34	6.458566e-02	2.325377e-01
RPL39L	6.207788e-02	2.325377e-01
ZNF207	5.961673e-02	2.368858e-01
USP9X	6.244419e-02	2.381657e-01
IREB2	6.002205e-02	2.381689e-01
VCL	6.070799e-02	2.412887e-01
GNPAT	6.200768e-02	2.416701e-01
PDCD10	5.482404e-02	2.416701e-01
EPB41L5	5.218086e-02	2.419450e-01
PAF1	5.386806e-02	2.419450e-01
FAM35A	6.054495e-02	2.432905e-01
TAF10	6.177370e-02	2.432905e-01
ARFGAP3	4.978604e-02	2.434282e-01
AGT	6.291370e-02	2.436960e-01
PMEPA1	6.226142e-02	2.436960e-01
RNF103	5.315090e-02	2.436960e-01
BSPRY	6.043475e-02	2.463648e-01
EFNA1	6.211531e-02	2.463648e-01
GPNMB	6.096870e-02	2.470645e-01
DCTD	5.735655e-02	2.475717e-01
MLPH	6.148784e-02	2.475717e-01
SLC27A1	5.943207e-02	2.475717e-01
DYRK1B	5.985344e-02	2.488991e-01
ITGB6	5.978076e-02	2.489323e-01
AES	6.206580e-02	2.492400e-01
EEA1	5.080384e-02	2.492400e-01
HNRNPA2B1	6.172881e-02	2.492400e-01
HOMER3	5.992664e-02	2.492400e-01
ANO5	5.504071e-02	2.512025e-01
ACTR1B	5.968069e-02	2.517985e-01
LGALS3	6.254647e-02	2.517985e-01
ADAM10	6.082221e-02	2.534541e-01
CIPC	4.950071e-02	2.534541e-01
SLC25A5	6.204681e-02	2.534541e-01
TSPYL5	5.696915e-02	2.534541e-01
ZBTB41	5.477767e-02	2.534541e-01
ZNF91	5.833424e-02	2.534541e-01
AMDHD2	5.767931e-02	2.540081e-01
DBI	5.976073e-02	2.547530e-01
YPEL3	5.776692e-02	2.561241e-01
ARRB2	5.794640e-02	2.574364e-01
CPPED1	5.942602e-02	2.574364e-01
FBLN2	6.060954e-02	2.574364e-01
RPL23	6.237998e-02	2.574364e-01
A2M	6.121939e-02	2.575325e-01
C5orf15	5.962349e-02	2.575325e-01
KIAA1429	4.936109e-02	2.575325e-01
METRN	6.210035e-02	2.575325e-01
SMCHD1	5.919514e-02	2.575325e-01
TMEM167B	5.704624e-02	2.575325e-01
TMEM25	5.607206e-02	2.575325e-01
TRIP10	5.775192e-02	2.583517e-01
STK25	5.911027e-02	2.586945e-01
VWF	6.171702e-02	2.596624e-01
SLC35E3	5.244251e-02	2.606486e-01
SMC1A	5.992503e-02	2.606486e-01
TMPO	5.868009e-02	2.606486e-01
ZBTB4	5.737401e-02	2.606486e-01
CCND1	6.043211e-02	2.631984e-01
BRWD1	5.916632e-02	2.635763e-01
UBE2D2	5.629571e-02	2.644322e-01
HBS1L	5.803675e-02	2.649822e-01
CDK13	5.521392e-02	2.650535e-01
ZMYND19	5.315805e-02	2.650535e-01
RPL9	6.140049e-02	2.658274e-01
SATB1	5.600295e-02	2.665617e-01
SPARCL1	6.066714e-02	2.679815e-01
FAM13B	5.602290e-02	2.685738e-01
GADD45GIP1	3.850606e-02	2.686962e-01
NSFL1C	5.678606e-02	2.686962e-01
GCC2	5.038699e-02	2.697348e-01
WEE1	4.993136e-02	2.697348e-01
LGALS1	5.897127e-02	2.699308e-01
RAB6A	6.004880e-02	2.704917e-01
RPS17	6.090201e-02	2.704917e-01
FAHD2A	5.613460e-02	2.709395e-01
NAPG	5.365217e-02	2.722597e-01
MTRNR2L8	6.004349e-02	2.726941e-01
RHOC	5.635209e-02	2.726941e-01
RPLP2	6.022103e-02	2.726941e-01
CHMP2A	5.099671e-02	2.741516e-01
LTBP2	5.555697e-02	2.741516e-01
NAP1L4	5.787033e-02	2.741516e-01
PABPC1L	5.626969e-02	2.741516e-01
RPL6	5.951970e-02	2.741516e-01
KMT2D	5.411569e-02	2.768494e-01
SPTLC2	5.607661e-02	2.770219e-01
MAP4K4	5.712017e-02	2.772014e-01
RNF181	5.434326e-02	2.784931e-01
SLC20A1	5.792590e-02	2.784931e-01
FZD1	5.768496e-02	2.785523e-01
ARRDC2	5.587738e-02	2.787271e-01
ENG	5.781041e-02	2.787271e-01
PSMD1	5.653218e-02	2.787271e-01
AP1M2	5.642703e-02	2.813916e-01
CD63	5.970258e-02	2.817446e-01
OSMR	4.494925e-02	2.817446e-01
DPH3	4.343270e-02	2.822770e-01
NUDC	5.599061e-02	2.840081e-01
CLCN7	5.208525e-02	2.840323e-01
ANXA7	5.457876e-02	2.872071e-01
WIBG	5.743227e-02	2.881541e-01
MX1	5.440529e-02	2.891191e-01
SNX19	5.514860e-02	2.898570e-01
KCTD1	5.325530e-02	2.904867e-01
MGLL	5.460304e-02	2.904867e-01
PDCD5	5.680527e-02	2.904867e-01
UCHL3	5.431165e-02	2.904867e-01
ABHD17A	5.603537e-02	2.908964e-01
CCDC130	4.999060e-02	2.911152e-01
MFSD10	5.330489e-02	2.911470e-01
CPE	5.835330e-02	2.922841e-01
MRPL43	5.569708e-02	2.923051e-01
ETS1	5.622647e-02	2.938242e-01
SLC39A11	5.354097e-02	2.938242e-01
MCM3AP	5.719924e-02	2.958487e-01
CBX3	5.753670e-02	2.984812e-01
CYP27A1	5.366614e-02	2.990901e-01
COASY	5.525149e-02	3.004005e-01
LUC7L	4.555814e-02	3.004005e-01
NAMPT	5.348719e-02	3.004005e-01
ZNF335	5.494341e-02	3.013607e-01
FGG	5.403138e-02	3.014067e-01
IGFBP7	5.713869e-02	3.024764e-01
CCNG1	5.253155e-02	3.038961e-01
NDFIP1	5.292226e-02	3.046383e-01
TUBA1B	5.745317e-02	3.071471e-01
PRKDC	5.565763e-02	3.076877e-01
PTK7	5.716731e-02	3.076877e-01
GCLM	5.441979e-02	3.104247e-01
ARFGEF2	5.375405e-02	3.110635e-01
ATP5G3	5.650342e-02	3.110635e-01
C2orf54	5.544159e-02	3.110635e-01
CLDN4	5.497891e-02	3.110635e-01
NFKB2	5.528440e-02	3.110635e-01
RETSAT	5.504866e-02	3.127928e-01
ZRANB2	4.686170e-02	3.134053e-01
NDUFS2	5.599417e-02	3.147177e-01
HS6ST1	5.273277e-02	3.162926e-01
CSNK2A2	5.130365e-02	3.170727e-01
SCPEP1	5.095163e-02	3.170727e-01
PTPRF	5.610183e-02	3.200016e-01
GLIS2	5.257792e-02	3.219905e-01
DDX3X	5.547056e-02	3.226376e-01
HSP90AB1	5.644064e-02	3.226376e-01
RTN4	5.353445e-02	3.226376e-01
TMEM87B	4.873607e-02	3.228512e-01
SLC25A38	4.406509e-02	3.232314e-01
KIF1C	4.894839e-02	3.243399e-01
LMNB2	5.024973e-02	3.245803e-01
R3HCC1	5.123846e-02	3.245803e-01
BAG6	5.276329e-02	3.263146e-01
CTPS2	4.756058e-02	3.263146e-01
SUCO	5.264768e-02	3.263146e-01
LIMK2	5.235312e-02	3.288209e-01
NQO2	5.206202e-02	3.288209e-01
ZBTB10	5.129657e-02	3.288209e-01
PI4KA	5.374135e-02	3.305392e-01
CSTB	5.079452e-02	3.310766e-01
SFT2D2	4.485534e-02	3.310766e-01
CDV3	5.451993e-02	3.343420e-01
GDI2	5.505444e-02	3.352465e-01
PACSIN2	5.313819e-02	3.354388e-01
COL6A3	5.513219e-02	3.359911e-01
SOAT1	5.282775e-02	3.359911e-01
BROX	5.298860e-02	3.362667e-01
KMT2C	5.166922e-02	3.362667e-01
TNFAIP3	5.272425e-02	3.362667e-01
FAM20A	5.397608e-02	3.364691e-01
NCKAP1	5.003751e-02	3.364924e-01
SOCS6	5.163989e-02	3.364924e-01
COL15A1	4.843256e-02	3.367801e-01
ERBB3	5.395246e-02	3.367969e-01
RARRES2	5.438149e-02	3.367969e-01
TMEM70	4.925722e-02	3.367969e-01
ATP6V1A	4.947612e-02	3.368814e-01
RPS19	5.481962e-02	3.377501e-01
LAMB3	5.152112e-02	3.384636e-01
LOXL2	5.352007e-02	3.384636e-01
MAL2	5.066327e-02	3.384636e-01
HLA-DPB1	5.133233e-02	3.389541e-01
NFS1	5.272708e-02	3.389541e-01
CPEB4	4.712818e-02	3.409028e-01
MAF1	5.369604e-02	3.410475e-01
SMIM14	5.410526e-02	3.413575e-01
COL4A1	4.985141e-02	3.422938e-01
RP11-231C14.4	5.175971e-02	3.422938e-01
SMAD5	4.735685e-02	3.422938e-01
XPOT	5.295031e-02	3.422938e-01
ABCC5	5.249396e-02	3.433640e-01
SEC63	5.228878e-02	3.433640e-01
SYF2	5.187936e-02	3.433640e-01
CNP	5.071505e-02	3.448018e-01
PGM1	5.018298e-02	3.448018e-01
KHDRBS1	5.348250e-02	3.452358e-01
OGT	5.167018e-02	3.452358e-01
MBD2	5.056872e-02	3.469490e-01
SLMO2	2.241470e-02	3.501257e-01
NFKB1	4.965467e-02	3.504567e-01
FTL	5.211624e-02	3.505293e-01
NAA15	5.164103e-02	3.505293e-01
SLC25A25	4.250836e-02	3.516089e-01
MTX2	5.023901e-02	3.528969e-01
YIF1B	5.169172e-02	3.528969e-01
OSBPL8	4.948271e-02	3.531305e-01
LY6E	5.278990e-02	3.553017e-01
CST3	5.298623e-02	3.556260e-01
UBB	5.251676e-02	3.556260e-01
EEF2	5.246634e-02	3.563977e-01
CPSF3	4.877913e-02	3.576886e-01
AKAP13	5.100718e-02	3.598918e-01
CLDN5	5.129045e-02	3.599231e-01
LETMD1	4.870009e-02	3.600791e-01
CCT2	5.222792e-02	3.609132e-01
SOX9	5.089757e-02	3.610263e-01
AKR1B1	4.890175e-02	3.613381e-01
CANX	5.199837e-02	3.613381e-01
CSTF3	4.669095e-02	3.613381e-01
DPP7	5.175862e-02	3.613381e-01
NSUN2	4.660670e-02	3.613381e-01
GOLGA4	3.449462e-02	3.613464e-01
JOSD2	5.148917e-02	3.613464e-01
MYCBP	4.743405e-02	3.613464e-01
TMEM50A	5.076477e-02	3.619314e-01
SNX17	5.128231e-02	3.623081e-01
BRD3	4.204250e-02	3.636399e-01
WASL	4.864115e-02	3.637691e-01
MIIP	4.858169e-02	3.639739e-01
CCNI	5.214406e-02	3.643925e-01
PARP10	4.953165e-02	3.643925e-01
SGTA	4.739284e-02	3.643925e-01
CAMTA2	4.999600e-02	3.645976e-01
CHERP	4.418193e-02	3.645976e-01
MYADM	5.170975e-02	3.645976e-01
RPS27L	5.031860e-02	3.645976e-01
POM121	4.974479e-02	3.671000e-01
PREX1	3.915798e-02	3.697898e-01
PRRC2A	4.514990e-02	3.700097e-01
SLC22A17	4.876523e-02	3.700097e-01
UBE2M	4.252681e-02	3.700097e-01
ADAMTS2	4.852996e-02	3.703751e-01
SNW1	4.638505e-02	3.709523e-01
SEMA3C	5.010131e-02	3.714629e-01
OTUB1	4.989289e-02	3.714896e-01
RPS26	5.154755e-02	3.714896e-01
C20orf24	5.076012e-02	3.718437e-01
ANKFY1	4.890518e-02	3.718532e-01
CYTH2	4.867703e-02	3.718532e-01
ALDH9A1	4.816500e-02	3.722540e-01
ATG4B	4.201885e-02	3.722540e-01
DAG1	5.127502e-02	3.722540e-01
SMC6	4.574410e-02	3.722540e-01
SULF1	5.042617e-02	3.722540e-01
HERPUD2	4.936257e-02	3.733862e-01
RPL10A	5.154248e-02	3.749845e-01
TMED5	4.912548e-02	3.754914e-01
USP47	5.107325e-02	3.760894e-01
MRPL53	4.671628e-02	3.768332e-01
LTF	4.968763e-02	3.790905e-01
CHMP3	5.011324e-02	3.792363e-01
CLDN3	4.962792e-02	3.807437e-01
UBXN11	5.033701e-02	3.807437e-01
ATP6V0D1	4.159999e-02	3.808964e-01
EPB41L3	4.881445e-02	3.815020e-01
MRPL12	4.936009e-02	3.815020e-01
FARSA	4.847174e-02	3.816395e-01
CCT4	4.861094e-02	3.819088e-01
TMEM192	4.888166e-02	3.819088e-01
MYL12B	5.000025e-02	3.820553e-01
FKBP9	4.953737e-02	3.847635e-01
NPIPB11	4.958263e-02	3.847635e-01
SIRT2	4.893792e-02	3.847635e-01
NCL	4.046301e-02	3.847733e-01
MAP9	4.721769e-02	3.849400e-01
TCAP	4.554201e-02	3.849400e-01
ATXN2L	4.842829e-02	3.854671e-01
GOLPH3L	4.788053e-02	3.854671e-01
ZHX3	4.498528e-02	3.856543e-01
ESRP1	4.942069e-02	3.864928e-01
PFDN5	4.973682e-02	3.864928e-01
RCOR3	4.451280e-02	3.882011e-01
KLHDC9	4.378603e-02	3.884468e-01
COX20	4.924206e-02	3.911208e-01
CSDE1	4.918721e-02	3.916276e-01
SSBP1	4.670422e-02	3.925913e-01
EBF4	4.261670e-02	3.930264e-01
HDAC3	4.714683e-02	3.930264e-01
OSTC	4.734818e-02	3.930264e-01
AP3M1	4.528069e-02	3.935192e-01
SQSTM1	4.894061e-02	3.935192e-01
SVIP	4.783336e-02	3.935585e-01
MAGT1	3.748651e-02	3.938412e-01
TOB2	4.331154e-02	3.941542e-01
HLA-A	4.927026e-02	3.965333e-01
ANP32A	4.561442e-02	3.969400e-01
DHRS4	4.835646e-02	3.974205e-01
TRAPPC9	4.699989e-02	3.974205e-01
RNF130	4.824700e-02	3.977462e-01
PYURF	4.467277e-02	3.994799e-01
HMGB1	4.921875e-02	3.996340e-01
ACBD3	4.596740e-02	4.007447e-01
C7orf26	2.788325e-02	4.007447e-01
ST6GALNAC4	2.597508e-02	4.022626e-01
HSPA5	4.909026e-02	4.022836e-01
RPS16	4.934973e-02	4.025034e-01
ASAH1	4.805910e-02	4.026696e-01
CAP1	4.909900e-02	4.026696e-01
MT1X	4.763079e-02	4.026696e-01
ORMDL3	4.887810e-02	4.026696e-01
ASNA1	4.724637e-02	4.029715e-01
CHCHD10	4.511939e-02	4.029715e-01
ZW10	3.110424e-02	4.030515e-01
SPON2	4.798202e-02	4.045310e-01
AGAP3	4.690504e-02	4.047407e-01
DDB1	4.859603e-02	4.047407e-01
RCOR1	4.467104e-02	4.047407e-01
CFAP97	3.900001e-02	4.048738e-01
RPRD1A	4.661541e-02	4.058942e-01
NUP50	4.186636e-02	4.071981e-01
CXCL10	4.468974e-02	4.077474e-01
HM13	4.735697e-02	4.077474e-01
LIPA	4.536171e-02	4.091172e-01
SLC38A2	4.796201e-02	4.091172e-01
TMUB1	4.377938e-02	4.091172e-01
PDE12	4.335880e-02	4.109027e-01
PEX13	4.537322e-02	4.109027e-01
WBP11	4.641675e-02	4.109027e-01
PDIA3	4.780803e-02	4.121449e-01
MRPL41	4.680186e-02	4.142540e-01
PLVAP	4.699690e-02	4.142540e-01
RPL37A	4.855858e-02	4.142540e-01
TMEM39A	4.591938e-02	4.142540e-01
AP2S1	4.782330e-02	4.165420e-01
CUL5	4.205799e-02	4.165420e-01
ECH1	4.796511e-02	4.165420e-01
EIF4A3	4.594842e-02	4.165420e-01
HIST2H2AA4	3.838088e-02	4.165420e-01
PARP8	4.506756e-02	4.165420e-01
SECISBP2	3.496215e-02	4.165420e-01
SOD3	4.540110e-02	4.165420e-01
SYVN1	4.673919e-02	4.165420e-01
ARID3A	2.855831e-02	4.172991e-01
LAMC2	4.491813e-02	4.173969e-01
PDZK1IP1	4.099754e-02	4.173969e-01
PGK1	4.716080e-02	4.173969e-01
PPP1R15B	4.478473e-02	4.173969e-01
WIZ	4.571984e-02	4.173969e-01
CHM	4.183796e-02	4.176992e-01
HNRNPAB	4.621799e-02	4.176992e-01
ABCF3	1.058857e-02	4.186200e-01
SPCS3	4.279610e-02	4.202557e-01
CITED4	3.821800e-02	4.212838e-01
BAD	4.484104e-02	4.225315e-01
GLUD1	4.675151e-02	4.231500e-01
PLEKHA3	4.333115e-02	4.231500e-01
PITPNB	4.330356e-02	4.233442e-01
CLPX	3.877403e-02	4.233487e-01
TOM1	4.225250e-02	4.235951e-01
GUCD1	4.157307e-02	4.236837e-01
ASAP1	4.452142e-02	4.254180e-01
BTBD10	4.162413e-02	4.254180e-01
DPM1	4.575938e-02	4.254180e-01
LSM8	4.220461e-02	4.266846e-01
EFHD2	4.329204e-02	4.273183e-01
USF2	4.511771e-02	4.273183e-01
INF2	4.135960e-02	4.277246e-01
ARFRP1	4.110827e-02	4.280423e-01
EGR3	4.490073e-02	4.280423e-01
PPM1A	4.400393e-02	4.280423e-01
UBL3	4.505592e-02	4.280423e-01
ZNF428	4.379379e-02	4.281213e-01
GLO1	4.561365e-02	4.299671e-01
RPL30	4.699935e-02	4.299671e-01
STRAP	4.558522e-02	4.299671e-01
ARHGEF1	4.587194e-02	4.303380e-01
CILP	4.272438e-02	4.303768e-01
BST2	4.645081e-02	4.312686e-01
ARAF	4.245867e-02	4.336433e-01
SDF4	4.349420e-02	4.336433e-01
ORMDL2	4.172245e-02	4.340533e-01
FRYL	4.263176e-02	4.348155e-01
PARP12	4.389629e-02	4.358484e-01
PTMS	4.381629e-02	4.358484e-01
TOB1	4.469927e-02	4.360107e-01
MRPS17	3.448150e-02	4.362673e-01
CCNB1	4.175413e-02	4.364474e-01
RGS1	4.294166e-02	4.364474e-01
MUC5B	4.257856e-02	4.366452e-01
NUTF2	4.548595e-02	4.366452e-01
UQCRB	4.575709e-02	4.366452e-01
TRMT2A	4.433324e-02	4.372040e-01
STX4	4.529447e-02	4.383491e-01
CLSTN1	4.267075e-02	4.385654e-01
CDC42BPA	3.173200e-02	4.388116e-01
CLIC6	4.399581e-02	4.388116e-01
HSD17B12	4.493780e-02	4.388116e-01
TOMM22	4.468424e-02	4.390892e-01
NFATC2IP	3.017905e-02	4.392776e-01
TBCD	4.401631e-02	4.392776e-01
SUPT4H1	4.331174e-02	4.393807e-01
ING1	4.074174e-02	4.396689e-01
MED24	4.387390e-02	4.412488e-01
KITLG	3.912294e-02	4.440326e-01
LCP1	4.464953e-02	4.440326e-01
CDK12	3.982735e-02	4.465185e-01
EDEM2	4.306885e-02	4.470727e-01
ARFGEF3	3.756780e-02	4.480136e-01
RPLP1	4.541018e-02	4.511981e-01
MZT1	4.179069e-02	4.517621e-01
SCAMP4	4.024677e-02	4.517621e-01
MED1	4.448565e-02	4.521445e-01
SF3B1	4.436931e-02	4.527203e-01
SMARCD2	3.991326e-02	4.540013e-01
SELM	4.452297e-02	4.540079e-01
ROMO1	4.375212e-02	4.548501e-01
PARVA	4.287293e-02	4.550765e-01
PPP1R16A	4.377106e-02	4.555176e-01
IRX3	4.261414e-02	4.558185e-01
JAK1	3.693732e-02	4.558185e-01
TMX2	4.192004e-02	4.558185e-01
SLC38A1	4.363200e-02	4.559397e-01
MYO6	4.029936e-02	4.559500e-01
SHB	2.132336e-02	4.568089e-01
ABHD12	3.989400e-02	4.600260e-01
AP2B1	3.407691e-02	4.600260e-01
MXRA8	4.382975e-02	4.600260e-01
POGZ	4.153693e-02	4.600260e-01
KBTBD2	4.169920e-02	4.624676e-01
LONP1	4.273214e-02	4.624676e-01
ZBED1	3.862509e-02	4.624676e-01
ARL6IP5	4.339270e-02	4.628780e-01
RREB1	3.226086e-02	4.631779e-01
YBX1	4.310409e-02	4.637113e-01
CTNNBL1	4.301750e-02	4.652537e-01
E4F1	3.754630e-02	4.653791e-01
BTG1	4.221057e-02	4.672804e-01
CHMP5	4.022298e-02	4.672804e-01
GTF3C2	4.080777e-02	4.672804e-01
NIPBL	4.012994e-02	4.672804e-01
PLXNB1	4.215680e-02	4.672804e-01
PRSS8	4.387444e-02	4.672804e-01
RAB30	4.031327e-02	4.672804e-01
SEL1L	4.322815e-02	4.672804e-01
DCAF11	4.182046e-02	4.685875e-01
TCERG1	4.147193e-02	4.685875e-01
CRIPT	3.415375e-02	4.686075e-01
ESYT2	4.205583e-02	4.692423e-01
FRMD6	3.625522e-02	4.694927e-01
S100A11	4.378114e-02	4.694927e-01
SYNCRIP	3.952575e-02	4.694927e-01
TP53INP1	4.292210e-02	4.694927e-01
KIFC1	4.372229e-02	4.703790e-01
MRPL47	3.786775e-02	4.703790e-01
FLOT1	4.216011e-02	4.712765e-01
GALNT7	3.896775e-02	4.712765e-01
GLRX5	4.328156e-02	4.712765e-01
CTHRC1	4.165415e-02	4.723926e-01
TIMP2	4.321732e-02	4.727657e-01
WNT2	3.818936e-02	4.728741e-01
SPHK1	3.286153e-02	4.739536e-01
AKT1	4.069545e-02	4.742124e-01
CTTN	4.282794e-02	4.745500e-01
ALKBH7	4.209793e-02	4.752908e-01
TARS	4.192549e-02	4.753048e-01
FGFR1	4.135422e-02	4.763788e-01
BAG1	4.183807e-02	4.764360e-01
ZNF518A	4.135141e-02	4.764360e-01
ZNF593	4.124642e-02	4.764360e-01
YDJC	4.010818e-02	4.779046e-01
C19orf24	3.671437e-02	4.784165e-01
YTHDF3	4.163709e-02	4.784165e-01
DYNLL1	4.211377e-02	4.787282e-01
JAM3	3.944371e-02	4.787282e-01
NAPEPLD	3.861098e-02	4.787282e-01
SLC39A9	4.188008e-02	4.787282e-01
SNAPIN	4.134960e-02	4.787282e-01
CORO1C	3.900535e-02	4.791208e-01
PAFAH1B2	4.108971e-02	4.801937e-01
DR1	3.994661e-02	4.811750e-01
HSDL1	4.019747e-02	4.811750e-01
ATG13	4.010701e-02	4.817228e-01
MKNK1	3.567069e-02	4.817228e-01
PIEZO1	3.991827e-02	4.817228e-01
G3BP2	4.100051e-02	4.830318e-01
TERF2IP	4.100010e-02	4.830318e-01
MGST2	3.946408e-02	4.831504e-01
OGFR	3.894398e-02	4.838350e-01
SCAND1	4.240613e-02	4.849908e-01
CMTM8	3.876860e-02	4.861657e-01
SPDEF	4.106013e-02	4.865210e-01
GPR137B	3.878130e-02	4.866775e-01
NUP54	3.613573e-02	4.866775e-01
PPP1R8	3.796284e-02	4.867730e-01
ADIPOR1	3.953635e-02	4.878544e-01
HINT3	3.936049e-02	4.878544e-01
ITPA	3.850720e-02	4.878544e-01
LAMB1	4.025437e-02	4.885911e-01
PLXNB2	4.104345e-02	4.885911e-01
PPM1B	3.917736e-02	4.885911e-01
PPP1CA	4.011649e-02	4.885911e-01
LAMA2	4.048318e-02	4.887283e-01
FAM107B	4.110131e-02	4.898785e-01
RARS	3.959583e-02	4.905876e-01
MARCH6	3.685334e-02	4.920377e-01
RAB5B	4.022521e-02	4.926342e-01
FAP	4.125408e-02	4.928205e-01
ARSA	3.744429e-02	4.937481e-01
CTSS	3.890906e-02	4.937481e-01
ST6GALNAC2	3.974241e-02	4.937481e-01
PABPN1	4.080474e-02	4.940014e-01
CBX1	4.016073e-02	4.964866e-01
GGT7	3.950166e-02	4.964866e-01
UBA52	4.089232e-02	4.964866e-01
CD99L2	3.884644e-02	4.971191e-01
LAPTM4B	4.115352e-02	4.971759e-01
ABCF1	3.538601e-02	4.977520e-01
GSKIP	3.835886e-02	4.977520e-01
HIGD2A	3.011185e-02	4.977520e-01
CLDND1	3.326038e-02	5.013457e-01
UBA5	3.946172e-02	5.013457e-01
VAV2	3.844529e-02	5.013457e-01
SPPL2A	4.023365e-02	5.013867e-01
ALDOA	4.057580e-02	5.047191e-01
ARL6IP4	3.919016e-02	5.047191e-01
NREP	3.908015e-02	5.047191e-01
ATP5S	3.919352e-02	5.048658e-01
BHLHE41	3.746567e-02	5.048658e-01
GLTSCR2	3.849440e-02	5.048658e-01
RGS5	3.897352e-02	5.048658e-01
SLFN11	3.464004e-02	5.048658e-01
TMED2	4.057564e-02	5.048658e-01
TMEM184B	3.603970e-02	5.048658e-01
ZNF532	2.959918e-02	5.048658e-01
DIAPH1	3.913882e-02	5.070413e-01
GGCX	3.665889e-02	5.085481e-01
ENC1	3.770795e-02	5.085902e-01
DECR2	3.227522e-02	5.090200e-01
AEBP1	4.042642e-02	5.097173e-01
ARHGAP21	3.875726e-02	5.097173e-01
CD55	3.812958e-02	5.097173e-01
CYCS	4.055371e-02	5.097173e-01
PIGM	3.614788e-02	5.097173e-01
SLC30A7	3.951597e-02	5.097173e-01
STAT6	3.904524e-02	5.097173e-01
RANBP3	3.876780e-02	5.127810e-01
UBXN4	3.511189e-02	5.127810e-01
NFAT5	3.871381e-02	5.153454e-01
FNBP4	3.611882e-02	5.176687e-01
ABRACL	3.714440e-02	5.184634e-01
ACTR2	3.998006e-02	5.184634e-01
AGO2	3.757342e-02	5.184634e-01
ATP5F1	3.271938e-02	5.184634e-01
C9orf78	3.580396e-02	5.184634e-01
MTHFR	3.761208e-02	5.184634e-01
RNF166	3.850834e-02	5.184634e-01
TMCO3	3.683333e-02	5.187037e-01
IARS2	3.359513e-02	5.190618e-01
ID3	3.945573e-02	5.190618e-01
ZBTB18	3.785004e-02	5.195689e-01
TNFSF10	3.930198e-02	5.203875e-01
C9orf89	3.691310e-02	5.207002e-01
CFLAR	3.812638e-02	5.207002e-01
CRAT	1.723415e-02	5.207002e-01
CSNK1A1	3.882612e-02	5.207002e-01
IGSF9	3.852762e-02	5.207002e-01
IQGAP2	3.844195e-02	5.207002e-01
MRPL33	3.764603e-02	5.207002e-01
PAIP2	3.863713e-02	5.207002e-01
PDHX	3.693962e-02	5.207002e-01
STAT3	3.660750e-02	5.207002e-01
TMEM263	3.832884e-02	5.207002e-01
ZNF195	3.729434e-02	5.207002e-01
ATP1B1	3.611190e-02	5.212553e-01
FNDC1	3.336334e-02	5.212553e-01
INPPL1	3.489015e-02	5.213771e-01
PSMD2	3.912104e-02	5.213771e-01
ABCA3	3.693463e-02	5.214108e-01
LBP	3.530368e-02	5.214108e-01
PPP2CB	3.831900e-02	5.220980e-01
C1orf64	3.578006e-02	5.222789e-01
TSR3	3.323489e-02	5.222789e-01
COMP	3.789225e-02	5.223488e-01
FAM173A	3.849627e-02	5.223488e-01
TELO2	3.174439e-02	5.224685e-01
CELF2	3.723498e-02	5.227566e-01
GTF2I	3.868019e-02	5.232064e-01
ZFP36	3.901591e-02	5.242031e-01	0.07251908
SNTB2	3.570811e-02	5.242031e-01
DPY19L4	3.711825e-02	5.251866e-01
SPOPL	2.805119e-02	5.264609e-01
UPF1	3.686828e-02	5.264609e-01
AZGP1	3.906247e-02	5.268782e-01
ETS2	3.691510e-02	5.281457e-01
GOLGA8A	3.714744e-02	5.281457e-01
VTA1	3.730896e-02	5.281457e-01
FOSL2	3.792550e-02	5.301876e-01
ZNF146	3.485528e-02	5.307244e-01
FAM134C	3.439929e-02	5.329704e-01
PPA1	3.185641e-02	5.329704e-01
TTC9	3.666378e-02	5.330917e-01
ACTA2	3.772376e-02	5.332892e-01
SPRED2	3.733666e-02	5.332892e-01
DST	3.713220e-02	5.335153e-01
EPHA1	3.450406e-02	5.335153e-01
KLHL2	3.544025e-02	5.335153e-01
YME1L1	3.739318e-02	5.335153e-01
ACTB	3.844354e-02	5.338895e-01
GGA2	3.557896e-02	5.347423e-01
TRMU	3.429460e-02	5.361452e-01
IMPACT	3.626531e-02	5.366813e-01
ENSA	3.578397e-02	5.368111e-01
UBE2W	3.303494e-02	5.368111e-01
UBXN6	3.645147e-02	5.372674e-01
AEBP2	3.516479e-02	5.379113e-01
BRF1	3.688113e-02	5.379113e-01
C1orf43	3.749674e-02	5.379113e-01
CHMP2B	3.617905e-02	5.379113e-01
DHX30	2.884664e-02	5.395884e-01
PDE4DIP	3.694429e-02	5.399718e-01
FAM89B	3.737981e-02	5.406785e-01
ADH5	3.585837e-02	5.407893e-01
LONP2	3.723198e-02	5.407893e-01
SLC2A10	3.574982e-02	5.407893e-01
BLCAP	3.434875e-02	5.413575e-01
TM7SF3	2.687973e-02	5.413963e-01
GNAI3	3.672134e-02	5.426522e-01
OAZ2	3.334960e-02	5.426538e-01
PGPEP1	3.427804e-02	5.426538e-01
RSBN1L	3.383195e-02	5.444120e-01
GPC4	3.237810e-02	5.452449e-01
RHPN1	3.138657e-02	5.452449e-01
LRP6	3.166843e-02	5.455354e-01
HSPE1	3.602306e-02	5.458160e-01
LDHB	3.603325e-02	5.458160e-01
SETD1A	1.729023e-02	5.458160e-01
RIOK3	2.469978e-02	5.458588e-01
CACFD1	3.621672e-02	5.459713e-01
C14orf2	3.744393e-02	5.475400e-01
NFYB	3.498774e-02	5.475400e-01
SH3PXD2B	3.665766e-02	5.475400e-01
TOR3A	3.548446e-02	5.488412e-01
GPR137	3.056729e-02	5.502118e-01
AP3D1	3.592335e-02	5.508845e-01
ATP5J	3.635759e-02	5.508845e-01
CUL2	3.555972e-02	5.508845e-01
LAMC1	3.601471e-02	5.508845e-01
PLEKHH3	3.383652e-02	5.508845e-01
RABEP1	3.207392e-02	5.509900e-01
GATC	3.618498e-02	5.523976e-01
RFC4	3.428963e-02	5.530660e-01
PI4KB	3.542967e-02	5.531989e-01
RBM23	3.130531e-02	5.531989e-01
SLK	3.593436e-02	5.531989e-01
ZNF37A	3.429475e-02	5.531989e-01
FBXO6	3.504379e-02	5.541143e-01
FUNDC2	3.575566e-02	5.562768e-01
MRPL45	3.630840e-02	5.562768e-01
PDPR	3.220317e-02	5.562768e-01
STRN	3.157907e-02	5.562768e-01
THOC7	3.417256e-02	5.562768e-01
PAK4	3.613336e-02	5.566363e-01
SORD	3.111738e-02	5.573497e-01
CUTA	3.265861e-02	5.581794e-01
MRPS11	3.540439e-02	5.581794e-01
ESYT1	2.861135e-02	5.604792e-01
PSMB4	3.655615e-02	5.604792e-01
NPIPB5	3.609600e-02	5.617876e-01
ELL2	3.283929e-02	5.624006e-01
IGBP1	3.294368e-02	5.624906e-01
MXRA5	3.614058e-02	5.630015e-01
ATF5	3.349244e-02	5.641585e-01
ID2	3.536220e-02	5.649227e-01
MRPL35	2.449379e-02	5.649227e-01
PGP	3.054650e-02	5.649227e-01
PRRX1	3.482958e-02	5.649227e-01
CXorf40A	3.398070e-02	5.662146e-01
DNAJC19	3.135360e-02	5.662583e-01
ATP5H	3.416146e-02	5.671267e-01
PAPD4	3.450882e-02	5.671267e-01
TSKU	3.298700e-02	5.671267e-01
PHF5A	3.432798e-02	5.676274e-01
NDUFB10	3.532176e-02	5.698139e-01
SNAP29	3.122676e-02	5.699019e-01
USP8	3.508022e-02	5.699019e-01
CAPG	3.397009e-02	5.706061e-01
CHCHD1	3.472630e-02	5.730161e-01
ITFG1	3.306033e-02	5.730161e-01
NDUFA6	3.236854e-02	5.742230e-01
AP3S2	3.280793e-02	5.750135e-01
DCK	3.188263e-02	5.750135e-01
GABPB1	3.368001e-02	5.750135e-01
HOXB2	3.203901e-02	5.750135e-01
LBR	3.201954e-02	5.750135e-01
SRSF3	3.517458e-02	5.750135e-01
UCKL1	3.122339e-02	5.750135e-01
ARHGAP23	3.458025e-02	5.786603e-01
ABCA2	3.376579e-02	5.792734e-01
DIO2	2.025651e-02	5.804057e-01
ISM1	3.118593e-02	5.807614e-01
CLIC4	3.342378e-02	5.811545e-01
HSPB1	3.485713e-02	5.842598e-01
ATP2C2	3.333103e-02	5.846299e-01
LMNA	3.457487e-02	5.846299e-01
TUSC2	3.278126e-02	5.846299e-01
OAF	3.364097e-02	5.863966e-01
GNB2	3.259862e-02	5.866361e-01	0.06488550
DNAJC1	3.161959e-02	5.876914e-01
MEX3D	3.292543e-02	5.876914e-01
MSR1	3.213861e-02	5.876914e-01
CXorf40B	3.274072e-02	5.877156e-01
MACF1	3.380597e-02	5.877156e-01
ASXL1	3.141075e-02	5.895222e-01
NTN4	3.285485e-02	5.896278e-01
RGS16	3.192316e-02	5.896278e-01
RHOG	3.068798e-02	5.902679e-01
TMEM9B	3.283859e-02	5.902679e-01
NBPF11	3.243368e-02	5.909778e-01
COPA	3.435144e-02	5.913387e-01
CEBPB	3.320733e-02	5.918665e-01
CREBBP	3.103441e-02	5.918665e-01
RAB3IP	3.163569e-02	5.918665e-01
RGL2	3.249114e-02	5.918665e-01
ELMSAN1	3.167298e-02	5.919015e-01
HIP1	3.096850e-02	5.919015e-01
USP10	3.192927e-02	5.920711e-01
PLGRKT	3.385134e-02	5.927587e-01
EPB41L4B	2.877568e-02	5.929861e-01
HRSP12	3.064837e-02	5.929941e-01
PKIB	2.456710e-02	5.929941e-01
PRDX5	3.357716e-02	5.929941e-01
SEPHS1	3.207135e-02	5.929941e-01
TMEM159	3.274381e-02	5.937405e-01
BCAP31	3.071958e-02	5.945583e-01
COPS7A	3.259244e-02	5.957284e-01
FAM195B	3.180089e-02	5.957284e-01
SRP72	3.248738e-02	5.957284e-01
CAPRIN1	3.312469e-02	5.960354e-01
FSTL3	2.640455e-02	5.970894e-01
ACVRL1	3.198151e-02	5.977172e-01
ARHGEF2	3.279197e-02	5.980324e-01
CHORDC1	3.095885e-02	5.992727e-01
CYB561	3.034131e-02	5.998528e-01
RAB10	3.269860e-02	5.998528e-01
GPR108	2.615211e-02	6.004583e-01
SFT2D1	3.260487e-02	6.004872e-01
ERGIC3	3.333072e-02	6.014691e-01
PRPF31	2.960829e-02	6.014691e-01
TUBA1C	3.242583e-02	6.014691e-01
MBD1	2.972524e-02	6.022609e-01
PFN1	3.340708e-02	6.022609e-01
HIST1H1C	3.130950e-02	6.030988e-01
NOL9	3.100603e-02	6.030988e-01
PDGFRB	3.247656e-02	6.030988e-01
ATF6B	2.845871e-02	6.033022e-01
LHPP	3.162640e-02	6.038342e-01
TAX1BP1	3.307534e-02	6.038342e-01
TMEM123	3.225378e-02	6.038342e-01
TSN	2.949232e-02	6.045383e-01
ERLEC1	2.712899e-02	6.046065e-01
SMG7	3.172044e-02	6.049548e-01
TRABD	1.752231e-02	6.052108e-01
CTBS	3.039027e-02	6.070056e-01
DNMT1	2.978693e-02	6.070056e-01
TVP23C	2.123733e-02	6.070056e-01
BSG	3.074336e-02	6.078189e-01
ZNRF1	3.006491e-02	6.078189e-01
NCBP2-AS2	3.051616e-02	6.082591e-01
NDUFB11	3.208940e-02	6.082591e-01
PPP1R18	3.084593e-02	6.082591e-01
TUBB	3.256529e-02	6.095630e-01
SRP54	2.751287e-02	6.100157e-01
ADPGK	2.949323e-02	6.101502e-01
MAU2	3.013040e-02	6.101502e-01
ZBTB7B	3.096089e-02	6.112606e-01
KLF10	2.592859e-02	6.118677e-01
TUBGCP3	2.646066e-02	6.128510e-01
UGP2	2.877666e-02	6.133725e-01
PHF20	2.464898e-02	6.152104e-01
ERBB2	3.235562e-02	6.156050e-01
USP3	2.650912e-02	6.160347e-01
ATP1B3	2.905169e-02	6.161045e-01
SLC25A10	2.532611e-02	6.161045e-01
RASSF1	2.830477e-02	6.162022e-01
NCOA7	2.779985e-02	6.189779e-01
RPS3A	3.241884e-02	6.189779e-01
EI24	2.685844e-02	6.190959e-01
ZNF264	2.796703e-02	6.190959e-01
CHMP7	2.801711e-02	6.196939e-01
CKAP4	3.114571e-02	6.243219e-01
SESTD1	2.779655e-02	6.243219e-01
FUBP3	3.084671e-02	6.246976e-01
KLHL22	2.878313e-02	6.251632e-01
TMEM11	2.468930e-02	6.251632e-01
ARRDC3	2.943159e-02	6.254371e-01
C19orf53	3.152458e-02	6.254371e-01
CES1	2.825174e-02	6.254371e-01
COA1	2.598199e-02	6.254371e-01
COMMD6	2.966663e-02	6.254371e-01
DLD	3.009223e-02	6.254371e-01
FAM3C	3.047934e-02	6.254371e-01
G2E3	2.614166e-02	6.254371e-01
LDOC1	2.952851e-02	6.254371e-01
NR3C1	2.474712e-02	6.254371e-01
PRPF19	3.076663e-02	6.254371e-01
SHISA4	2.836108e-02	6.254371e-01
SLC35B1	2.924558e-02	6.254371e-01
SMIM10L1	1.253278e-02	6.254371e-01
UNC93B1	2.986290e-02	6.254371e-01
ITGA1	3.043068e-02	6.261297e-01
CAND1	3.106474e-02	6.262745e-01
SUPT6H	3.054319e-02	6.262745e-01
EIF4B	3.067380e-02	6.270079e-01
SMARCB1	3.016036e-02	6.270079e-01
SEC22B	2.840285e-02	6.278177e-01
ATP9A	2.892124e-02	6.286861e-01
CTNNB1	3.044913e-02	6.288006e-01
GBAS	2.955301e-02	6.288006e-01
CTDNEP1	2.779446e-02	6.292151e-01
AZIN1	3.052407e-02	6.292397e-01
GLRX3	1.979426e-02	6.292397e-01
BCL2L1	2.957587e-02	6.296899e-01
NDUFA8	3.005899e-02	6.302157e-01
PSME2	3.109959e-02	6.302157e-01
TBC1D16	2.772019e-02	6.302157e-01
VEZT	2.699720e-02	6.302157e-01
ZFP36L1	3.053188e-02	6.302157e-01
AGFG1	2.782644e-02	6.308834e-01
GAPVD1	3.056994e-02	6.312755e-01
SORL1	2.860390e-02	6.312911e-01
RAB32	3.006848e-02	6.326652e-01
SPRED1	2.208324e-02	6.326652e-01
BRE	2.882606e-02	6.331671e-01
MED23	2.675647e-02	6.338651e-01
CCNL1	2.960622e-02	6.364442e-01
IKBKB	2.883290e-02	6.364442e-01
LMTK3	2.319946e-02	6.364442e-01
MBOAT7	2.945378e-02	6.364442e-01
MGST3	3.041853e-02	6.364442e-01
NSUN5	3.002008e-02	6.364442e-01
RAP1GDS1	2.880676e-02	6.364442e-01
RMDN3	2.428725e-02	6.364442e-01
RPS15A	3.097986e-02	6.364442e-01
SBNO2	3.020030e-02	6.364442e-01
TCEB2	2.944414e-02	6.364442e-01
TRMT112	2.977278e-02	6.364442e-01
GLI3	2.685350e-02	6.389963e-01
MICAL3	2.555000e-02	6.391040e-01
CXCL17	3.002386e-02	6.392512e-01
LUC7L3	3.005377e-02	6.392512e-01
PARP9	2.534616e-02	6.392512e-01
PRR5	2.541642e-02	6.392512e-01
SRM	2.469465e-02	6.392512e-01
SUMO2	3.031533e-02	6.392512e-01
YY1	2.863729e-02	6.392512e-01
VEGFB	2.819731e-02	6.402163e-01
SLIRP	2.958114e-02	6.417821e-01
AAED1	2.407206e-02	6.422759e-01
SYTL2	2.936404e-02	6.422759e-01
ALYREF	2.255742e-02	6.435896e-01
ARPC5	2.929427e-02	6.437196e-01
RPL26	2.962985e-02	6.437196e-01
PSMB6	2.877292e-02	6.440890e-01
C11orf73	2.656910e-02	6.447756e-01
CLTC	2.945900e-02	6.447756e-01
MRS2	2.761198e-02	6.447756e-01
TSPAN17	2.947174e-02	6.453275e-01
CWC15	2.856488e-02	6.453706e-01
FAM168B	2.904663e-02	6.453706e-01
NDUFS1	2.691719e-02	6.453706e-01
SLAMF7	2.689015e-02	6.453706e-01
SLC15A4	2.266113e-02	6.453706e-01
TLE2	2.793879e-02	6.453706e-01
UFD1L	2.826479e-02	6.454348e-01
RDH14	2.694562e-02	6.455757e-01
KIAA0196	2.809625e-02	6.463064e-01
SCAMP3	2.891469e-02	6.463541e-01
MAGEH1	2.756158e-02	6.475237e-01
MSRB1	2.788887e-02	6.475269e-01
NBPF12	2.833539e-02	6.475269e-01
NLRC5	2.799697e-02	6.475269e-01
PSMC4	2.846138e-02	6.475269e-01
PTGDS	2.826840e-02	6.475269e-01
LRP1	2.712355e-02	6.482703e-01
TPRN	2.804576e-02	6.484559e-01
ACTR10	2.678903e-02	6.498316e-01
SNX21	2.621055e-02	6.498316e-01
MOB4	2.053486e-02	6.503411e-01
PIAS4	1.637321e-02	6.518332e-01
DNAJA1	2.666873e-02	6.526356e-01
NFIA	2.857984e-02	6.526356e-01
SLC39A13	2.034464e-02	6.526507e-01
PDHA1	2.720592e-02	6.526914e-01
CHSY1	2.381548e-02	6.531180e-01
KCNK1	2.504333e-02	6.531180e-01
AXIN1	2.405054e-02	6.536454e-01
NUPL1	2.774862e-02	6.546215e-01
RPS21	2.937770e-02	6.558814e-01
LRPPRC	2.734819e-02	6.560934e-01
DDX46	2.854613e-02	6.566345e-01
MDH2	2.825485e-02	6.573554e-01
SEC62	2.729720e-02	6.573554e-01
FAM91A1	2.791217e-02	6.578869e-01
LGALS8	2.849921e-02	6.578869e-01
PLAGL1	2.761612e-02	6.580009e-01
WDR18	2.586019e-02	6.580009e-01
KIAA0319L	2.565953e-02	6.598723e-01
CYR61	2.895563e-02	6.604618e-01
KMT2E	2.210651e-02	6.604618e-01
PDGFRA	2.677580e-02	6.619983e-01
SLC35A2	2.445246e-02	6.619983e-01
TEAD3	2.482256e-02	6.619983e-01
FNBP1	2.698468e-02	6.623809e-01
HILPDA	2.516167e-02	6.623809e-01
ARHGEF40	2.469779e-02	6.624804e-01
FKBP1A	2.777181e-02	6.633942e-01
GEM	2.194521e-02	6.640509e-01
BCAM	2.781019e-02	6.642821e-01
COPB1	2.713020e-02	6.642821e-01
CPSF2	2.619520e-02	6.642821e-01
HIST2H2AA3	2.262634e-02	6.642821e-01
MESP1	1.303460e-02	6.642821e-01
PIP4K2B	2.284092e-02	6.642821e-01
PIK3C2A	2.748224e-02	6.650001e-01
RNF2	2.603593e-02	6.650001e-01
IER5L	2.500121e-02	6.659823e-01
MAPKAP1	2.607694e-02	6.659823e-01
AIF1	2.543339e-02	6.661266e-01
TP53I13	2.774625e-02	6.661340e-01
UBE2J1	2.776444e-02	6.677252e-01
PSMC3	2.715273e-02	6.679080e-01
IP6K1	2.593914e-02	6.712364e-01
EPPK1	2.380491e-02	6.715668e-01
INPP4A	2.483630e-02	6.725274e-01
MLF2	2.749691e-02	6.753244e-01
SERP1	2.638530e-02	6.759272e-01
CRTC3	2.215734e-02	6.791206e-01
NNMT	2.757104e-02	6.791206e-01
STX5	2.643394e-02	6.799787e-01
ANKIB1	2.684478e-02	6.800868e-01
DCTPP1	2.578236e-02	6.800868e-01
RHBDD2	1.842425e-02	6.800868e-01
PDCD6	2.733357e-02	6.803785e-01
CLEC3A	2.469712e-02	6.804417e-01
PPHLN1	2.519632e-02	6.804417e-01
CSGALNACT2	2.161863e-02	6.821186e-01
AGGF1	2.084050e-02	6.822166e-01
GSR	2.531205e-02	6.839709e-01
GUSB	2.431560e-02	6.839709e-01
PGGT1B	2.587254e-02	6.839709e-01
SMAD2	2.527805e-02	6.839709e-01
TRIM33	2.466803e-02	6.839709e-01
IDS	2.684405e-02	6.846936e-01
APH1A	2.659046e-02	6.850652e-01
CD320	2.450693e-02	6.860089e-01
CLDN12	2.614191e-02	6.860089e-01
DHCR24	2.684005e-02	6.860089e-01
PHF14	2.319372e-02	6.860089e-01
ZNF32	2.412477e-02	6.860089e-01
COPG2	2.484327e-02	6.862827e-01
NR2F2	2.552004e-02	6.862827e-01
GALNT3	2.277796e-02	6.868634e-01
PPIA	2.681298e-02	6.878030e-01
TOR1AIP2	2.537782e-02	6.880057e-01
MKL2	2.468038e-02	6.881736e-01
SAR1B	2.428880e-02	6.883646e-01
C5orf24	2.544211e-02	6.893077e-01
FAU	2.692491e-02	6.893077e-01
GALNT10	2.491168e-02	6.895101e-01
PFN2	2.574705e-02	6.895101e-01
PRKAA1	2.262912e-02	6.895101e-01
THBS1	2.643802e-02	6.904799e-01
TRAPPC6A	2.387581e-02	6.905583e-01
DPY30	2.450110e-02	6.906208e-01
COPS4	2.161113e-02	6.908365e-01
NSMF	2.563727e-02	6.918847e-01
FANCF	2.333050e-02	6.926824e-01
KRT7	2.674539e-02	6.926824e-01
PSMD13	2.566280e-02	6.926824e-01
SOWAHC	2.355694e-02	6.926824e-01
S100PBP	2.495428e-02	6.930645e-01
ALG5	2.167306e-02	6.930863e-01
DAAM1	2.568814e-02	6.930863e-01
PLXNA1	2.413896e-02	6.932980e-01
ASF1A	2.261626e-02	6.940850e-01
DEGS2	2.630672e-02	6.940850e-01
FAM84B	2.216988e-02	6.940850e-01
PRKRA	2.530316e-02	6.940850e-01
CCDC88C	2.201786e-02	6.943632e-01
GAK	2.467428e-02	6.946485e-01
PFKL	2.497979e-02	6.946485e-01
AC004556.1	2.545983e-02	6.947736e-01
CUL4A	2.545546e-02	6.947736e-01
ERO1LB	2.408562e-02	6.947736e-01
NBL1	2.560523e-02	6.947736e-01
GSTP1	2.543112e-02	6.959399e-01
MORC4	2.248378e-02	6.960618e-01
TYROBP	2.355118e-02	6.980370e-01
ABCD3	2.331782e-02	6.987897e-01
EIF3J	2.433662e-02	6.987897e-01
FAM208A	2.366006e-02	6.987897e-01
PRKD3	2.196637e-02	6.987897e-01
TSPAN15	2.110992e-02	6.987897e-01
CCDC124	2.406712e-02	6.994133e-01
FBXO7	2.523759e-02	6.996946e-01
KPNA4	2.400046e-02	6.996946e-01
STARD10	2.568867e-02	7.006081e-01
GSK3B	2.437417e-02	7.027070e-01
IL10RB	2.438924e-02	7.027070e-01
CFB	1.994792e-02	7.029393e-01
EMP1	2.454486e-02	7.029393e-01
MBNL2	2.340626e-02	7.029393e-01
ST6GAL1	2.058022e-02	7.029393e-01
SUCLG2	2.126255e-02	7.029393e-01
TPM4	2.303955e-02	7.029393e-01
AC012005.3	2.519969e-02	7.037431e-01
GABARAPL2	2.452465e-02	7.037431e-01
MOAP1	2.342061e-02	7.037431e-01
MOB1A	2.407470e-02	7.037431e-01
TEX2	2.439461e-02	7.037431e-01
AGR2	2.509297e-02	7.053440e-01
SPAST	2.301738e-02	7.067984e-01
ASCC3	1.988211e-02	7.087641e-01
EPB41L1	2.375298e-02	7.087641e-01
NMT1	2.151032e-02	7.087641e-01
RAB27B	2.180244e-02	7.087641e-01
MPZL1	2.322328e-02	7.092984e-01
HSPA8	2.507521e-02	7.100201e-01
MUS81	2.180535e-02	7.101932e-01
SAP18	2.265746e-02	7.101932e-01
TIMM50	2.399832e-02	7.101932e-01
MRGPRF	2.375691e-02	7.109002e-01
RBFOX2	2.193311e-02	7.109002e-01
TAF5L	2.259401e-02	7.116349e-01
ANO1	2.392245e-02	7.167357e-01
PECAM1	2.392643e-02	7.173587e-01
NUP98	2.391544e-02	7.176396e-01
SNRNP70	2.369698e-02	7.180964e-01
CREB3	2.370771e-02	7.184938e-01
ZNF664	1.745010e-02	7.197340e-01
AP5M1	2.004527e-02	7.214027e-01
BID	2.253439e-02	7.214027e-01
DECR1	2.360690e-02	7.214027e-01
GSE1	2.098634e-02	7.214027e-01
IER3	1.963128e-02	7.214027e-01
LPP	1.973248e-02	7.214027e-01
MAGED1	2.333025e-02	7.214027e-01
POMP	2.347954e-02	7.214027e-01
PVRL4	2.381973e-02	7.214027e-01
SFPQ	2.371764e-02	7.214027e-01
TAGLN2	2.443858e-02	7.214027e-01
VDR	1.961610e-02	7.214027e-01
ZNF451	2.228161e-02	7.214027e-01
TAP2	2.072810e-02	7.216166e-01
BDP1	1.619893e-02	7.229858e-01
CERS4	2.420539e-02	7.231902e-01
ELMO2	2.273819e-02	7.232078e-01
NF2	2.343499e-02	7.232078e-01
TPM1	1.945297e-02	7.235294e-01
PES1	2.211479e-02	7.239430e-01
GNA13	2.178453e-02	7.242433e-01
MTHFS	2.180051e-02	7.249629e-01
MTMR12	2.034209e-02	7.249629e-01
NEK9	2.162047e-02	7.249629e-01
NUP160	1.791303e-02	7.252032e-01
CEBPD	2.303562e-02	7.258654e-01
CNOT2	2.027802e-02	7.258654e-01
KARS	2.326037e-02	7.258654e-01
AP1S1	2.289152e-02	7.269054e-01
HK2	2.002691e-02	7.269054e-01
PSMD12	2.205363e-02	7.269054e-01
TUBGCP6	2.285904e-02	7.288575e-01
ECI1	1.926147e-02	7.293974e-01
SEC31A	2.321572e-02	7.297440e-01
NET1	2.307389e-02	7.300227e-01
AGPS	2.048093e-02	7.314563e-01
MARVELD2	1.893424e-02	7.314563e-01
PKIG	2.283590e-02	7.314563e-01
APOL1	2.267795e-02	7.322250e-01
MSANTD3	2.262154e-02	7.322292e-01
ARHGAP35	2.154729e-02	7.322925e-01
CTSF	2.232240e-02	7.326318e-01
RTN3	2.290692e-02	7.334800e-01
CTDSP2	2.268033e-02	7.340264e-01
IGF2R	2.123519e-02	7.340264e-01
PSMC6	2.284568e-02	7.340264e-01
IFITM3	2.343461e-02	7.341471e-01
DERL1	2.324645e-02	7.343367e-01
DDX56	2.244503e-02	7.351053e-01
MED14	2.056048e-02	7.351053e-01
PHLDA2	2.204282e-02	7.351053e-01
TSC2	2.275811e-02	7.351053e-01
RPS7	2.278736e-02	7.375914e-01
MT1G	2.097903e-02	7.376612e-01
MORF4L1	2.273330e-02	7.381204e-01
ZCCHC24	2.208776e-02	7.381258e-01
LMOD1	2.074706e-02	7.392979e-01
WTAP	1.993373e-02	7.392979e-01
SMPDL3A	2.098133e-02	7.409404e-01
UFL1	2.226120e-02	7.409404e-01
CALD1	2.065065e-02	7.413651e-01
PPCS	2.198044e-02	7.413651e-01
DAP	2.147527e-02	7.428590e-01
FAM83H	2.244949e-02	7.428590e-01
NBPF26	2.014350e-02	7.428590e-01
GDI1	2.071248e-02	7.436058e-01
HDAC2	2.009907e-02	7.436058e-01
KIAA1191	2.141251e-02	7.436058e-01
LARP4B	2.136833e-02	7.436058e-01
SPG20	2.003561e-02	7.436058e-01
SQRDL	2.122515e-02	7.436058e-01
XRN2	2.059475e-02	7.436114e-01
ARPC2	1.959914e-02	7.437110e-01
CACNA1H	2.046073e-02	7.437110e-01
IDE	2.026090e-02	7.437110e-01
LAD1	2.130897e-02	7.437110e-01
MEF2D	2.124059e-02	7.437110e-01
MXD4	2.214474e-02	7.437110e-01
NCOR1	2.081373e-02	7.437110e-01
THOC2	2.080524e-02	7.437110e-01
TIPIN	2.067138e-02	7.437110e-01
KIAA2013	2.163407e-02	7.444227e-01
MYO1B	1.520591e-02	7.444227e-01
GNB1	2.082440e-02	7.449506e-01
CUEDC2	2.119932e-02	7.449531e-01
FZR1	2.181912e-02	7.460529e-01
SMARCA4	7.494719e-03	7.460529e-01
RNF115	2.067668e-02	7.476154e-01
GPRC5C	2.137338e-02	7.480847e-01
CYB561D2	2.054893e-02	7.485040e-01
TCEAL1	1.884414e-02	7.485040e-01
UBR4	2.059606e-02	7.485040e-01
DDR1	2.139980e-02	7.490879e-01
PLXDC2	2.075572e-02	7.490879e-01
PRDX4	2.186553e-02	7.490879e-01
PPDPF	2.163342e-02	7.496906e-01
ATG5	1.962378e-02	7.502321e-01
TUBA1A	2.183763e-02	7.504991e-01
USO1	2.062355e-02	7.504991e-01
[truncated: 4,215 more rows]
