# Supplementary material for: Characterizing spatial gene expression heterogeneity in spatially resolved single-cell transcriptomic data with nonuniform cellular densities
Source: Genome Res. 2021 Oct;31(10):1843–55. doi: 10.1101/gr.271288.120 (PMC8494224; doi:10.1101/gr.271288.120)
Supplement: Supplemental Material [file supp_gr.271288.120_Supplemental_Software_MERINGUE_1.0.tar.gz]

Archive with 113 entries (101 files):
- MERINGUE/DESCRIPTION
- MERINGUE/LICENSE
- MERINGUE/NAMESPACE
- MERINGUE/R
- MERINGUE/R/MERingue-package.R
- MERINGUE/R/RcppExports.R
- MERINGUE/R/app.R
- MERINGUE/R/cluster.R
- MERINGUE/R/correlationStatistics.R
- MERINGUE/R/data.R
- MERINGUE/R/external.R
- MERINGUE/R/main.R
- MERINGUE/R/nearestNeighbor.R
- MERINGUE/R/parameterChoice.R
- MERINGUE/R/plot.R
- MERINGUE/R/process.R
- MERINGUE/R/tsm.R
- MERINGUE/README.md
- MERINGUE/build
- MERINGUE/build/vignette.rds
- MERINGUE/data
- MERINGUE/data/BCL.rda
- MERINGUE/data/drosophila.rda
- MERINGUE/data/mOB.rda
- MERINGUE/data/mPOA.rda
- MERINGUE/data/mouseCoronal.rda
- MERINGUE/data/purkinje.rda
- MERINGUE/data/receptorLigandInfo.rda
- MERINGUE/inst
- MERINGUE/inst/CITATION
- MERINGUE/inst/doc
- MERINGUE/inst/doc/BCL_analysis.R
- MERINGUE/inst/doc/BCL_analysis.Rmd
- MERINGUE/inst/doc/BCL_analysis.html
- MERINGUE/inst/doc/drosophila_3D_analysis.R
- MERINGUE/inst/doc/drosophila_3D_analysis.Rmd
- MERINGUE/inst/doc/drosophila_3D_analysis.html
- MERINGUE/inst/doc/mOB_analysis.R
- MERINGUE/inst/doc/mOB_analysis.Rmd
- MERINGUE/inst/doc/mOB_analysis.html
- MERINGUE/inst/doc/mouseCoronal.R
- MERINGUE/inst/doc/mouseCoronal.Rmd
- MERINGUE/inst/doc/mouseCoronal.html
- MERINGUE/inst/doc/simulation.R
- MERINGUE/inst/doc/simulation.Rmd
- MERINGUE/inst/doc/simulation.html
- MERINGUE/inst/doc/spatial_clustering.R
- MERINGUE/inst/doc/spatial_clustering.Rmd
- MERINGUE/inst/doc/spatial_clustering.html
- MERINGUE/man
- MERINGUE/man/BCL.Rd
- MERINGUE/man/MERINGUE.Rd
- MERINGUE/man/cleanCounts.Rd
- MERINGUE/man/drosophila.Rd
- MERINGUE/man/filterSpatialPatterns.Rd
- MERINGUE/man/getBnn.Rd
- MERINGUE/man/getClusters.Rd
- MERINGUE/man/getCrossLayerNeighbors.Rd
- MERINGUE/man/getDifferentialGenes.Rd
- MERINGUE/man/getInterCellTypeWeight.Rd
- MERINGUE/man/getKnn.Rd
- MERINGUE/man/getMnn.Rd
- MERINGUE/man/getOverdispersedGenes.Rd
- MERINGUE/man/getPv.Rd
- MERINGUE/man/getSpatialNeighbors.Rd
- MERINGUE/man/getSpatialPatterns.Rd
- MERINGUE/man/getSpatiallyInformedClusters.Rd
- MERINGUE/man/groupSigSpatialPatterns.Rd
- MERINGUE/man/interCellTypeSpatialCrossCor.Rd
- MERINGUE/man/interpolate.Rd
- MERINGUE/man/lisaTest.Rd
- MERINGUE/man/mOB.Rd
- MERINGUE/man/mPOA.Rd
- MERINGUE/man/makeApp.Rd
- MERINGUE/man/moranPermutationTest.Rd
- MERINGUE/man/moranTest.Rd
- MERINGUE/man/moranTest_DEPRECATED.Rd
- MERINGUE/man/mouseCoronal.Rd
- MERINGUE/man/normalizeCounts.Rd
- MERINGUE/man/plotEmbedding.Rd
- MERINGUE/man/plotInterCellTypeSpatialCrossCor.Rd
- MERINGUE/man/plotNetwork.Rd
- MERINGUE/man/plotNetwork3D.Rd
- MERINGUE/man/purkinje.Rd
- MERINGUE/man/receptorLigandInfo.Rd
- MERINGUE/man/rotatePos.Rd
- MERINGUE/man/signedLisa.Rd
- MERINGUE/man/signedLisaPlot.Rd
- MERINGUE/man/spatialCrossCor.Rd
- MERINGUE/man/spatialCrossCorMatrix.Rd
- MERINGUE/man/spatialCrossCorTest.Rd
- MERINGUE/man/spatialCrossCorTorTest.Rd
- MERINGUE/man/winsorize.Rd
- MERINGUE/src
- MERINGUE/src/RcppExports.cpp
- MERINGUE/src/functions.cpp
- MERINGUE/tests
- MERINGUE/tests/testthat
- MERINGUE/tests/testthat.R
- MERINGUE/tests/testthat/Rplots.pdf
- MERINGUE/tests/testthat/testCor.R
- MERINGUE/tests/testthat/testCpp.R
- MERINGUE/tests/testthat/testExt.R
- MERINGUE/tools
- MERINGUE/tools/img
- MERINGUE/tools/img/meringue_logo.svg
- MERINGUE/vignettes
- MERINGUE/vignettes/BCL_analysis.Rmd
- MERINGUE/vignettes/drosophila_3D_analysis.Rmd
- MERINGUE/vignettes/mOB_analysis.Rmd
- MERINGUE/vignettes/mouseCoronal.Rmd
- MERINGUE/vignettes/simulation.Rmd
- MERINGUE/vignettes/spatial_clustering.Rmd
