# Supplementary material for: Characterizing spatial gene expression heterogeneity in spatially resolved single-cell transcriptomic data with nonuniform cellular densities
Source: Genome Res. 2021 Oct;31(10):1843–55. doi: 10.1101/gr.271288.120 (PMC8494224; doi:10.1101/gr.271288.120)
Supplement: Supplemental Material [file supp_gr.271288.120_Supplemental_Software_MERINGUE_1.0.tar.gz › MERINGUE/DESCRIPTION]

Package: MERINGUE
Title: Characterizing spatial gene expression heterogeneity in
        spatially resolved single-cell transcriptomics data with
        non-uniform cellular densities
Version: 1.0
Authors@R: person("Jean", "Fan", 
	email = "jeanfan@jhu.edu", role = c("aut", "cre"),
	comment = c(ORCID = "0000-0002-0212-5451"))
Description: MERINGUE is a computational framework based on spatial auto-correlation and cross-correlation analysis to identify genes with spatially heterogeneous expression patterns, derive putative cell-cell communication, and perform spatially informed cell clustering in 2D and 3D in a density-agnostic manner using spatially resolved transcriptomics data. 
Depends: R (>= 3.0.0)
License: GPL-3 + file LICENSE
Encoding: UTF-8
LazyData: true
Imports: RANN, Matrix, akima, Rcpp, dynamicTreeCut, geometry, DT,
        igraph, mgcv
LinkingTo: Rcpp, RcppArmadillo, RcppProgress
RoxygenNote: 7.1.1
Suggests: knitr, rmarkdown, testthat, shiny, Rtsne, uwot, rgl
VignetteBuilder: knitr
NeedsCompilation: yes
Packaged: 2021-03-22 19:36:33 UTC; jeanfan
Author: Jean Fan [aut, cre] (<https://orcid.org/0000-0002-0212-5451>)
Maintainer: Jean Fan <jeanfan@jhu.edu>
