# Supplementary material for: Characterizing spatial gene expression heterogeneity in spatially resolved single-cell transcriptomic data with nonuniform cellular densities
Source: Genome Res. 2021 Oct;31(10):1843–55. doi: 10.1101/gr.271288.120 (PMC8494224; doi:10.1101/gr.271288.120)
Supplement: Supplemental Material [file supp_gr.271288.120_Supplemental_Software_MERINGUE_1.0.tar.gz › MERINGUE/NAMESPACE]

# Generated by roxygen2: do not edit by hand

export(cleanCounts)
export(filterSpatialPatterns)
export(getBnn)
export(getClusters)
export(getCrossLayerNeighbors)
export(getDifferentialGenes)
export(getInterCellTypeWeight)
export(getKnn)
export(getMnn)
export(getOverdispersedGenes)
export(getPv)
export(getSpatialNeighbors)
export(getSpatialPatterns)
export(getSpatiallyInformedClusters)
export(groupSigSpatialPatterns)
export(interCellTypeSpatialCrossCor)
export(interpolate)
export(lisaTest)
export(makeApp)
export(moranPermutationTest)
export(moranTest)
export(normalizeCounts)
export(plotEmbedding)
export(plotInterCellTypeSpatialCrossCor)
export(plotNetwork)
export(plotNetwork3D)
export(rotatePos)
export(signedLisa)
export(signedLisaPlot)
export(spatialCrossCor)
export(spatialCrossCorMatrix)
export(spatialCrossCorTest)
export(spatialCrossCorTorTest)
export(winsorize)
import(grDevices)
import(graphics)
import(stats)
importFrom(Matrix,Matrix)
importFrom(Matrix,colSums)
importFrom(Matrix,rowSums)
importFrom(Matrix,t)
importFrom(Rcpp,evalCpp)
importFrom(mgcv,s)
useDynLib(MERINGUE)
