# Supplementary material for: Characterizing spatial gene expression heterogeneity in spatially resolved single-cell transcriptomic data with nonuniform cellular densities
Source: Genome Res. 2021 Oct;31(10):1843–55. doi: 10.1101/gr.271288.120 (PMC8494224; doi:10.1101/gr.271288.120)
Supplement: Supplemental Material [file supp_gr.271288.120_Supplemental_Software_MERINGUE_1.0.tar.gz › MERINGUE/R/MERingue-package.R]

#' MERINGUE
#'
#' This package contains methods for spatially-resolved transcriptomics data analysis
#'
#' @name MERINGUE
#' @docType package
#'
#' @useDynLib MERINGUE
#' @importFrom Rcpp evalCpp
NULL
