# Supplementary material for: Characterizing spatial gene expression heterogeneity in spatially resolved single-cell transcriptomic data with nonuniform cellular densities
Source: Genome Res. 2021 Oct;31(10):1843–55. doi: 10.1101/gr.271288.120 (PMC8494224; doi:10.1101/gr.271288.120)
Supplement: Supplemental Material [file supp_gr.271288.120_Supplemental_Software_MERINGUE_1.0.tar.gz › MERINGUE/R/parameterChoice.R]

## random gene expression
getMinPercentCells <- function(weight, mat, alpha=0.05, M=10000, seed=0, plot=TRUE) {

  ## show shuffle
  set.seed(seed)
  rand <- mat[,sample(ncol(mat))]
  colnames(rand) <- colnames(mat)

  ## assess significance of randomly permuted genes
  I <- getSpatialPatterns(rand, weight)
  falsePositives <- rownames(I)[I$p.adj < alpha]
  print(falsePositives)

  ## get lisa
  lisa <- sapply(falsePositives, function(g) {
    gexp <- rand[g,]
    Ii <- lisaTest(gexp, weight)
    lisa <- Ii$p.value
    names(lisa) <- rownames(Ii)
    sum(lisa < alpha)/length(lisa) ## percent significant
  })

  ## determine threshold to remove false positives
  mpc <- quantile(lisa, 1-alpha)
  #mpc
  #print(sum(lisa > mpc)/length(lisa))

  if(plot) {
    par(mfrow=c(1,1), mar=rep(5,4))
    plot(lisa, -log10(I[falsePositives,]$p.adj))
    abline(h=-log10(alpha), col='red')
    abline(v=mpc, col='red')
  }

  return(mpc)
}
