# Supplementary material for: Characterizing spatial gene expression heterogeneity in spatially resolved single-cell transcriptomic data with nonuniform cellular densities
Source: Genome Res. 2021 Oct;31(10):1843–55. doi: 10.1101/gr.271288.120 (PMC8494224; doi:10.1101/gr.271288.120)
Supplement: Supplemental Material [file supp_gr.271288.120_Supplemental_Software_MERINGUE_1.0.tar.gz › MERINGUE/README.md]

![](tools/img/meringue_logo.svg)
# MERINGUE

[![Build Status](https://travis-ci.org/JEFworks/MERingue.svg?branch=master)](https://travis-ci.org/JEFworks/MERingue)
[![codecov.io](https://codecov.io/github/JEFworks/MERingue/coverage.svg?branch=master)](https://codecov.io/github/JEFworks/MERingue?branch=master)

`MERINGUE` characterizes spatial gene expression heterogeneity in spatially resolved single-cell transcriptomics data with non-uniform cellular densities. The overall approach is detailed in the following publication: **COMING SOON**

## Overview

MERINGUE is a computational framework based on spatial auto-correlation and cross-correlation analysis. 

You can use MERINGUE to:
- Identify genes with spatially heterogeneous expression
- Group significantly spatially variable genes into primary spatial gene expression patterns
- Identify pairs of genes with complementary expression patterns in spatially co-localized cell-types that may be indicative of cell-cell communication

![](docs/assets/img/meringue_overview.png)

In a manner that:
- Accomodates 2D, multi-section, and 3D spatial data
- Is robut to variations in cellular densities, distortions, or warping common to tissues
- Is highly scalable to enable analysis of 10,000s of genes and 1,000s of cells within minutes
- Is applicable to diverse spatial transcriptomics technologies

![](docs/assets/img/meringue_sample.png)


## Installation

To install `MERINGUE`, we recommend using `devtools`:
```
# install.packages(devtools)
require(devtools)
devtools::install_github('JEFworks-Lab/MERINGUE', build_vignettes = TRUE)
```
## Tutorials

1. [mOB Spatial Transcriptomics Analysis](mOB_analysis)

2. [Multi-section 3D Breast Cancer Spatial Transcriptomics Analysis](BCL_analysis)

3. [3D Drosophila Spatial Transcriptomics Analysis](drosophila_3D_analysis)

4. [Understanding MERINGUE's Spatial Cross-Correlation Statistic using Simulations](simulation)

5. [Spatially-informed transcriptional clustering with MERINGUE](spatial_clustering)

## Contributing

We welcome any bug reports, enhancement requests, general questions, and other contributions. To submit a bug report or enhancement request, please use the `MERINGUE` GitHub issues tracker. For more substantial contributions, please fork this repo, push your changes to your fork, and submit a pull request with a good commit message.
