# Supplementary material for: Characterizing spatial gene expression heterogeneity in spatially resolved single-cell transcriptomic data with nonuniform cellular densities
Source: Genome Res. 2021 Oct;31(10):1843–55. doi: 10.1101/gr.271288.120 (PMC8494224; doi:10.1101/gr.271288.120)
Supplement: Supplemental Material [file supp_gr.271288.120_Supplemental_Software_MERINGUE_1.0.tar.gz › MERINGUE/inst/CITATION]

citHeader("To cite MERINGUE in publications, please use:")

citEntry(
  author = "Jean Fan",
  title = "",
  publisher = "",
  year = "",
  isbn = "",
  textVersion = ""
)
