# Supplementary material for: Characterizing spatial gene expression heterogeneity in spatially resolved single-cell transcriptomic data with nonuniform cellular densities
Source: Genome Res. 2021 Oct;31(10):1843–55. doi: 10.1101/gr.271288.120 (PMC8494224; doi:10.1101/gr.271288.120)
Supplement: Supplemental Material [file supp_gr.271288.120_Supplemental_Software_MERINGUE_1.0.tar.gz › MERINGUE/inst/doc/mOB_analysis.R]

## ---- options, include = FALSE------------------------------------------------
library(knitr)
opts_chunk$set(
    cache = FALSE,
    results = "hold"
)

## ---- mob-init----------------------------------------------------------------
suppressMessages(library(MERINGUE))
data(mOB)
pos <- mOB$pos
cd <- mOB$counts

## ---- mob-qc, fig.width=8, fig.height=3---------------------------------------
# Remove poor datasets and genes
counts <- cleanCounts(counts = cd, 
                      min.reads = 100, 
                      min.lib.size = 100, 
                      plot=TRUE,
                      verbose=TRUE)
pos <- pos[colnames(counts),]

# CPM normalize
mat <- normalizeCounts(counts = counts, 
                       log=FALSE,
                       verbose=TRUE)

## ---- mob-spatially-unaware, fig.width=8, fig.height=4------------------------
# Dimensionality reduction by PCA on log10 CPM expression values
pcs.info <- prcomp(t(log10(as.matrix(mat)+1)), center=TRUE)
nPcs <- 5
pcs <- pcs.info$x[,1:nPcs]

# 2D embedding by tSNE
emb <- Rtsne::Rtsne(pcs,
             is_distance=FALSE,
             perplexity=30,
             num_threads=1,
             verbose=FALSE)$Y
rownames(emb) <- rownames(pcs)

# Graph-based cluster detection
k <- 30
com <- getClusters(pcs, k, weight=TRUE)

# Manually annotate identified clusters with cell-types
annot <- as.character(com); names(annot) <- names(com)
annot[com==4] <- '1: Granule Cell Layer'
annot[com==1] <- '2: Mitral Cell Layer'
annot[com==3] <- '3: Outer Plexiform Layer'
annot[com==2] <- '4: Glomerular Layer'
annot[com==5] <- '5: Olfactory Nerve Layer'
annot <- as.factor(annot)

# Plot
par(mfrow=c(1,2), mar=rep(1,4))
plotEmbedding(emb, groups=annot, 
              show.legend=TRUE, xlab=NA, ylab=NA,
              verbose=FALSE)
plotEmbedding(pos, groups=annot, 
              cex=1, xlab=NA, ylab=NA,
              verbose=FALSE)

## ---- mob-diff-gexp-----------------------------------------------------------
# Sample 2000 genes for demo purposes only to minimize runtime for demo only
set.seed(0)
test <- sample(rownames(mat), 2000)

# Identify significantly differentially upregulated genes
# in each identified cluster by Wilcox test
dg <- getDifferentialGenes(as.matrix(mat[test,]), annot)
dg.sig <- lapply(dg, function(x) {
  x <- x[x$p.adj < 0.05,]
  x <- na.omit(x)
  x <- x[x$highest,]
  rownames(x)
})
print(lapply(dg.sig, length))

## ---- mob-diff-gexp-plot, fig.width=4, fig.height=4---------------------------
dg.genes <- unlist(dg.sig)
ggroup <- unlist(lapply(1:length(dg.sig), function(i) { 
  rep(names(dg.sig)[i], length(dg.sig[[i]]))
}))
names(ggroup) <- dg.genes
ggroup <- factor(ggroup)

# Plot
ccol <- rainbow(length(levels(annot)))[annot]
names(ccol) <- names(annot) # column colors
gcol <- rainbow(length(levels(ggroup)), v=0.5)[ggroup]
names(gcol) <- names(ggroup) # row colors

m <- as.matrix(mat[dg.genes, names(sort(annot))])
m <- winsorize(t(scale(t(m))))
heatmap(m, scale="none", 
          Colv=NA, Rowv=NA, labRow=NA, labCol=NA,
          ColSideColors=ccol[colnames(m)],
          RowSideColors=gcol[rownames(m)],
          col=colorRampPalette(c('blue', 'white', 'red'))(100)
)

## ---- spatial-weights, fig.width=6, fig.height=6------------------------------
# Get neighbor-relationships
w <- getSpatialNeighbors(pos, filterDist = 2.5)
plotNetwork(pos, w)

## ---- mob-spatial-gexp--------------------------------------------------------
# Identify sigificantly spatially auto-correlated genes
start_time <- Sys.time()
I <- getSpatialPatterns(mat[test,], w)
end_time <- Sys.time()
print(end_time - start_time)

## ---- mob-spatial-gexp2-------------------------------------------------------
results.filter <- filterSpatialPatterns(mat = mat[test,],
                                        I = I,
                                        w = w,
                                        adjustPv = TRUE,
                                        alpha = 0.05,
                                        minPercentCells = 0.05,
                                        verbose = TRUE)

## ---- mob-spatial-patterns----------------------------------------------------
# Compute spatial cross correlation matrix
scc <- spatialCrossCorMatrix(mat = as.matrix(mat[results.filter,]), 
                             weight = w)

## ---- mob-spatial-patterns2, fig.width=6, fig.height=5------------------------
# Identify primary patterns
par(mfrow=c(2,2), mar=rep(2,4))
ggroup <- groupSigSpatialPatterns(pos = pos, 
                                  mat = as.matrix(mat[results.filter,]), 
                                  scc = scc, 
                                  power = 1, 
                                  hclustMethod = 'ward.D', 
                                  deepSplit = 2,
                                  zlim=c(-1.5,1.5))

## ---- mob-spatially-cross-cor, fig.width=4, fig.height=4----------------------
# Look at pattern association
gcol <- rainbow(length(levels(ggroup$groups)), v=0.5)[ggroup$groups]
names(gcol) <- names(ggroup$groups)
heatmap(scc[ggroup$hc$labels, ggroup$hc$labels], scale='none', 
        Colv=as.dendrogram(ggroup$hc), 
        Rowv=as.dendrogram(ggroup$hc), 
        labRow=NA, labCol=NA,
        ColSideColors=gcol[ggroup$hc$labels],
        RowSideColors=gcol[ggroup$hc$labels],
        col=colorRampPalette(c('black', 'white'))(100)
)

## ---- mob-spatial-heatmap, fig.width=4, fig.height=4--------------------------
# Plot as heatmap
sp.genes <- unlist(lapply(levels(ggroup$groups), function(x) {
  names(ggroup$groups)[ggroup$groups==x]
}))
ccol <- rainbow(length(levels(annot)))[annot]
names(ccol) <- names(annot)

m <- as.matrix(mat[sp.genes,names(sort(annot))])
m <- winsorize(t(scale(t(m))))
heatmap(m, scale="none", 
          Colv=NA, Rowv=NA, labRow=NA, labCol=NA,
          ColSideColors=ccol[colnames(m)],
          RowSideColors=gcol[rownames(m)],
          col=colorRampPalette(c('blue', 'white', 'red'))(100)
)

## ---- mob-comparison, fig.width=8, fig.height=6-------------------------------
# Compare two different types of identifying genes
diffgexp <- dg.sig
spatgexp <- lapply(levels(ggroup$groups), function(x) {
  names(ggroup$groups)[ggroup$groups==x]
})
names(spatgexp) <- paste0('Spatial Pattern ', levels(ggroup$groups))

# Assess significance of overlap by hypergeometric test
sigoverlap <- do.call(rbind, lapply(1:length(spatgexp), function(i) {
  so <- unlist(lapply(1:length(diffgexp), function(j) {
    
    #x = # of genes in common between two groups.
    #n = # of genes in group 1.
    #D = # of genes in group 2.
    #N = total genes
    x <- length(intersect(spatgexp[[i]], diffgexp[[j]])) ## shared
    n <- length(spatgexp[[i]])
    D <- length(diffgexp[[j]])
    N <- nrow(counts) ## total
    
    phyper(x, D, N-D, n, lower.tail=FALSE)
  }))
  names(so) <- names(diffgexp)
  return(so)
}))
rownames(sigoverlap) <- 1:length(spatgexp)

# Visualize as heatmap
pvo <- sigoverlap
rownames(pvo) <- paste0('spatial: ', rownames(sigoverlap))
colnames(pvo) <- colnames(sigoverlap)
pvo[pvo < 1e-6] <- 1e-6 # prevent Infs
pvo <- -log10(pvo)
# order for diagonal
matrix.sort <- function(matrix) {
  row.max <- apply(matrix,1,which.max)
  if(all(table(row.max) != 1)) stop("Ties cannot be resolved")
  matrix[names(sort(row.max)),]
}
pvo <- matrix.sort(pvo)
heatmap(pvo, 
        col=colorRampPalette(c('white', 'black'))(100), 
        scale="none", Rowv=NA, Colv=NA, margins = c(25,15))

## ---- lisa, fig.width=6, fig.height=5-----------------------------------------
# look at genes 
gs <- intersect(spatgexp[["Spatial Pattern 2"]], dg.sig[['1: Granular Cell Layer']])
# order by degree of spatial clustering
gs <- gs[order(I[gs,]$observed, decreasing=TRUE)]

# plot
par(mfrow=c(2,2), mar=rep(2,4))
invisible(lapply(gs[1:2], function(g) {
  gexp <- winsorize(scale(mat[g,])[,1])
  plotEmbedding(pos, colors=gexp, cex=2, main=g, verbose=FALSE)
  slisa <- winsorize(signedLisa(gexp, w))
  plotEmbedding(pos, colors=slisa, gradientPalette=colorRampPalette(c('darkgreen', 'white', 'darkorange'))(100), cex=2)
}))

## ---- spatial-sub-network, fig.width=6, fig.height=6--------------------------
# Restrict to just voxels corresponding to the Granular Cell Layer.
sub <- names(annot)[annot == '1: Granule Cell Layer']
w.sub <- getSpatialNeighbors(pos[sub,], filterDist = 2.5)
plotNetwork(pos[sub,], w.sub)

## ---- spaital-sub-results, fig.width=6, fig.height=5--------------------------
gs <- dg.sig[['1: Granule Cell Layer']]
I.sub <- getSpatialPatterns(mat[gs, sub], w.sub)
results.filter.sub <- filterSpatialPatterns(mat = mat[, sub],
                                        I = I.sub,
                                        w = w.sub,
                                        adjustPv = TRUE,
                                        alpha = 0.05,
                                        minPercentCells = 0.05,
                                        verbose = TRUE)
