# Supplementary material for: Characterizing spatial gene expression heterogeneity in spatially resolved single-cell transcriptomic data with nonuniform cellular densities
Source: Genome Res. 2021 Oct;31(10):1843–55. doi: 10.1101/gr.271288.120 (PMC8494224; doi:10.1101/gr.271288.120)
Supplement: Supplemental Material [file supp_gr.271288.120_Supplemental_Software_MERINGUE_1.0.tar.gz › MERINGUE/inst/doc/spatial_clustering.R]

## ---- options, include = FALSE------------------------------------------------
library(knitr)
opts_chunk$set(
    cache = FALSE, 
    results = "hold"
)

## ----simulation-pos-----------------------------------------------------------
library(MERINGUE)
par(mfrow=c(1,1), mar=rep(4,4))

## simulate 3 spatially but 2 transcriptionally distinct groups
N <- 300
## Three spatially distinct groups
pos1 <- cbind(rnorm(N/3), rnorm(N/3))
pos2 <- cbind(rnorm(N/3, 10), rnorm(N/3))
pos3 <- cbind(rnorm(N/3, 10), rnorm(N/3, 10))
pos <- rbind(rbind(pos1, pos2), pos3)
group <- c(rep(1, N/3), rep(2, N/3), rep(3, N/3))
names(group) <- rownames(pos) <- paste0('cell', 1:N)
plotEmbedding(pos, groups=group, main='Cell-Types in Space', xlab='Spatial X', ylab='Spatial Y')

## ----simulation-trans---------------------------------------------------------
M <- 30
## But two are transcriptionally identical
pcs12 <- matrix(rnorm(N*2/3*M), N*2/3, M)
pcs3 <- matrix(rnorm(N*1/3*M, 10), N*1/3, M)
pcs <- rbind(pcs12, pcs3)
pcs <- cbind(pcs, abs(10-pcs))
colnames(pcs) <- paste0('gene', 1:ncol(pcs))
rownames(pcs) <- rownames(pos)
heatmap(pcs, scale="none", Rowv = NA, Colv=NA,
        RowSideColors=MERINGUE:::fac2col(group),
        col=colorRampPalette(c('blue', 'white', 'red'))(100))

## ----simulation-trans2--------------------------------------------------------
par(mfrow=c(1,2))
plotEmbedding(pos, colors=scale(pcs[,1])[,1],
              main='Cell-Types Gene Expression', xlab='Spatial X', ylab='Spatial Y')
plotEmbedding(pos, colors=scale(pcs[,50])[,1],
              main='Cell-Types Gene Expression', xlab='Spatial X', ylab='Spatial Y')

## ----cluster------------------------------------------------------------------
######### See if we can integrate spatial information in cluster detection
par(mfrow=c(1,2))
emb <- uwot::umap(pcs, min_dist = 0.5)
rownames(emb) <- rownames(pcs)
plotEmbedding(emb, col=scale(pcs[,1])[,1], 
              main='Cell-Types Gene Expression', xlab='UMAP X', ylab='UMAP Y')
plotEmbedding(emb, col=scale(pcs[,50])[,1],
              main='Cell-Types Gene Expression', xlab='UMAP X', ylab='UMAP Y')

## ----cluster2-----------------------------------------------------------------
## First, with standard spatially-unaware cluster detection
par(mfrow=c(1,2))
com <- getClusters(pcs, k=50)
plotEmbedding(pos, groups=com, main='Transcriptional Clusters', xlab='Spatial X', ylab='Spatial Y')
plotEmbedding(emb, groups=com, main='Transcriptional Clusters', xlab='UMAP X', ylab='UMAP Y')

## ----spatcluster--------------------------------------------------------------
W <- getSpatialNeighbors(pos, filterDist = 2)
plotNetwork(pos, W)
com2 <- getSpatiallyInformedClusters(pcs, W=W, k=50)
table(com2)
plotEmbedding(pos, groups=com2, main='Spatially Aware Transcriptional Clusters', xlab='Spatial X', ylab='Spatial Y')
plotEmbedding(emb, groups=com2, main='Spatially Aware Transcriptional Clusters', xlab='UMAP X', ylab='UMAP Y')

## ----diffgexp-----------------------------------------------------------------
## what's different between our spatially aware and unaware clustering
print(table(com, com2))
## try to identify subtly differentially expressed genes
vi <- com2 %in% c(1,2)
cols <- factor(com2[vi])
diffgexp <- getDifferentialGenes(t(pcs[vi,]), cols)
sigdiffgexp <- sapply(diffgexp, function(x) sum(x$p.adj < 0.05))
sigdiffgexp
