# Supplementary material for: Characterizing spatial gene expression heterogeneity in spatially resolved single-cell transcriptomic data with nonuniform cellular densities
Source: Genome Res. 2021 Oct;31(10):1843–55. doi: 10.1101/gr.271288.120 (PMC8494224; doi:10.1101/gr.271288.120)
Supplement: Supplemental Material [file supp_gr.271288.120_Supplemental_Software_MERINGUE_1.0.tar.gz › MERINGUE/man/MERINGUE.Rd]

% Generated by roxygen2: do not edit by hand
% Please edit documentation in R/MERingue-package.R
\docType{package}
\name{MERINGUE}
\alias{MERINGUE}
\title{MERINGUE}
\description{
This package contains methods for spatially-resolved transcriptomics data analysis
}
