# Supplementary material for: Characterizing spatial gene expression heterogeneity in spatially resolved single-cell transcriptomic data with nonuniform cellular densities
Source: Genome Res. 2021 Oct;31(10):1843–55. doi: 10.1101/gr.271288.120 (PMC8494224; doi:10.1101/gr.271288.120)
Supplement: Supplemental Material [file supp_gr.271288.120_Supplemental_Software_MERINGUE_1.0.tar.gz › MERINGUE/man/getBnn.Rd]

% Generated by roxygen2: do not edit by hand
% Please edit documentation in R/nearestNeighbor.R
\name{getBnn}
\alias{getBnn}
\title{Nearest background neighbor}
\usage{
getBnn(cct, nct, pos, k)
}
\arguments{
\item{cct}{Vector of cell names from cell type of interest}

\item{nct}{Vector of cell names from background}

\item{pos}{Position}

\item{k}{Number of nearest neighbors from background for each cell from cell type of interest}
}
\value{
Boolean matrix where value = 1 if two cells are considered adjacency ie. neighbors, else 0
}
\description{
Identify nearest neighbors in the background cell-type
}
