# Supplementary material for: Characterizing spatial gene expression heterogeneity in spatially resolved single-cell transcriptomic data with nonuniform cellular densities
Source: Genome Res. 2021 Oct;31(10):1843–55. doi: 10.1101/gr.271288.120 (PMC8494224; doi:10.1101/gr.271288.120)
Supplement: Supplemental Material [file supp_gr.271288.120_Supplemental_Software_MERINGUE_1.0.tar.gz › MERINGUE/man/getCrossLayerNeighbors.Rd]

% Generated by roxygen2: do not edit by hand
% Please edit documentation in R/nearestNeighbor.R
\name{getCrossLayerNeighbors}
\alias{getCrossLayerNeighbors}
\title{Nearest neighbors across layers}
\usage{
getCrossLayerNeighbors(layers, k = 3)
}
\arguments{
\item{layers}{List of positions}

\item{k}{Number of nearest neighbors}
}
\value{
Boolean matrix where value = 1 if two cells are considered adjacency ie. neighbors, else 0
}
\description{
Nearest neighbors across layers
}
