# Supplementary material for: Characterizing spatial gene expression heterogeneity in spatially resolved single-cell transcriptomic data with nonuniform cellular densities
Source: Genome Res. 2021 Oct;31(10):1843–55. doi: 10.1101/gr.271288.120 (PMC8494224; doi:10.1101/gr.271288.120)
Supplement: Supplemental Material [file supp_gr.271288.120_Supplemental_Software_MERINGUE_1.0.tar.gz › MERINGUE/man/getDifferentialGenes.Rd]

% Generated by roxygen2: do not edit by hand
% Please edit documentation in R/external.R
\name{getDifferentialGenes}
\alias{getDifferentialGenes}
\title{Differential expression analysis (adapted from PAGODA2)}
\usage{
getDifferentialGenes(cd, cols, verbose = TRUE)
}
\arguments{
\item{cd}{A read count matrix. The rows correspond to genes, columns correspond to individual cells}

\item{cols}{Column/cell group annotations. Will perform one vs. all differential expression analysis.}

\item{verbose}{Verbosity}
}
\description{
Differential expression analysis (adapted from PAGODA2)
}
