# Supplementary material for: Characterizing spatial gene expression heterogeneity in spatially resolved single-cell transcriptomic data with nonuniform cellular densities
Source: Genome Res. 2021 Oct;31(10):1843–55. doi: 10.1101/gr.271288.120 (PMC8494224; doi:10.1101/gr.271288.120)
Supplement: Supplemental Material [file supp_gr.271288.120_Supplemental_Software_MERINGUE_1.0.tar.gz › MERINGUE/man/getKnn.Rd]

% Generated by roxygen2: do not edit by hand
% Please edit documentation in R/nearestNeighbor.R
\name{getKnn}
\alias{getKnn}
\title{K nearest neighbors}
\usage{
getKnn(pos, k)
}
\arguments{
\item{pos}{Position}

\item{k}{Number of nearest neighbors}
}
\value{
Boolean matrix where value = 1 if two cells are considered adjacency ie. neighbors, else 0
}
\description{
K nearest neighbors in space based on position
}
