# Supplementary material for: Characterizing spatial gene expression heterogeneity in spatially resolved single-cell transcriptomic data with nonuniform cellular densities
Source: Genome Res. 2021 Oct;31(10):1843–55. doi: 10.1101/gr.271288.120 (PMC8494224; doi:10.1101/gr.271288.120)
Supplement: Supplemental Material [file supp_gr.271288.120_Supplemental_Software_MERINGUE_1.0.tar.gz › MERINGUE/man/getPv.Rd]

% Generated by roxygen2: do not edit by hand
% Please edit documentation in R/correlationStatistics.R
\name{getPv}
\alias{getPv}
\title{Helper function to get p-value from value and distribution mean and standard deviation}
\usage{
getPv(obs, ei, sdi, alternative)
}
\arguments{
\item{obs}{Observed value}

\item{ei}{Mean (Expected value)}

\item{sdi}{Standard deviation}

\item{alternative}{"two.sided", "less", or "greater"}
}
\value{
P-value
}
\description{
Helper function to get p-value from value and distribution mean and standard deviation
}
\examples{
# Probability of observing 5 while expecting 0 with a standard deviation of 1
getPv(5, 0, 1, 'greater')

}
