# Supplementary material for: Characterizing spatial gene expression heterogeneity in spatially resolved single-cell transcriptomic data with nonuniform cellular densities
Source: Genome Res. 2021 Oct;31(10):1843–55. doi: 10.1101/gr.271288.120 (PMC8494224; doi:10.1101/gr.271288.120)
Supplement: Supplemental Material [file supp_gr.271288.120_Supplemental_Software_MERINGUE_1.0.tar.gz › MERINGUE/man/getSpatialPatterns.Rd]

% Generated by roxygen2: do not edit by hand
% Please edit documentation in R/main.R
\name{getSpatialPatterns}
\alias{getSpatialPatterns}
\title{Identify spatial clusters}
\usage{
getSpatialPatterns(mat, weight, alternative = "greater", verbose = TRUE)
}
\arguments{
\item{mat}{Gene expression matrix. Must be normalized such that correlations
will not be driven by technical artifacts.}

\item{weight}{Spatial weights such as a weighted adjacency matrix}

\item{alternative}{a character string specifying the alternative hypothesis,
must be one of "greater" (default), "two.sided" or "less".}

\item{verbose}{Verbosity}
}
\description{
Identify spatially clustered genes using Moran's I
}
