# Supplementary material for: Characterizing spatial gene expression heterogeneity in spatially resolved single-cell transcriptomic data with nonuniform cellular densities
Source: Genome Res. 2021 Oct;31(10):1843–55. doi: 10.1101/gr.271288.120 (PMC8494224; doi:10.1101/gr.271288.120)
Supplement: Supplemental Material [file supp_gr.271288.120_Supplemental_Software_MERINGUE_1.0.tar.gz › MERINGUE/man/interpolate.Rd]

% Generated by roxygen2: do not edit by hand
% Please edit documentation in R/plot.R
\name{interpolate}
\alias{interpolate}
\title{Gridded bivariate interpolation
For interpolating primary spatial patterns}
\usage{
interpolate(
  pos,
  gexp,
  scale = TRUE,
  trim = 0,
  zlim = range(gexp),
  fill = TRUE,
  binSize = 100,
  col = colorRampPalette(c("blue", "white", "red"))(100),
  plot = TRUE,
  ...
)
}
\arguments{
\item{pos}{Position matrix}

\item{gexp}{Feature value}

\item{scale}{Boolean of whether to scale feature value}

\item{trim}{Winsorization trim}

\item{zlim}{Feature value range}

\item{fill}{Boolean of whether to interpolate regions with no expression value}

\item{binSize}{Size of interpolated bins}

\item{col}{Color palette}

\item{plot}{Boolean of whether to plot}

\item{...}{Additional parameters for plotting}
}
\value{
2D matrix of interpolated feature values
}
\description{
Gridded bivariate interpolation
For interpolating primary spatial patterns
}
\examples{
data(mOB)
pos <- mOB$pos
gexp <- normalizeCounts(mOB$counts, log=FALSE, verbose=FALSE)['Camk4',]
invisible(interpolate(pos, gexp, zlim=c(-2,2)))

}
