# Supplementary material for: Characterizing spatial gene expression heterogeneity in spatially resolved single-cell transcriptomic data with nonuniform cellular densities
Source: Genome Res. 2021 Oct;31(10):1843–55. doi: 10.1101/gr.271288.120 (PMC8494224; doi:10.1101/gr.271288.120)
Supplement: Supplemental Material [file supp_gr.271288.120_Supplemental_Software_MERINGUE_1.0.tar.gz › MERINGUE/man/moranTest_DEPRECATED.Rd]

% Generated by roxygen2: do not edit by hand
% Please edit documentation in R/correlationStatistics.R
\name{moranTest_DEPRECATED}
\alias{moranTest_DEPRECATED}
\title{Spatialy autocorrelation by Moran's I
DEPRECATED! Use moranTest()}
\usage{
moranTest_DEPRECATED(x, weight, alternative = "greater")
}
\arguments{
\item{x}{Feature value}

\item{weight}{Adjacency weight matrix}

\item{alternative}{"two.sided", "less", or "greater"}
}
\value{
Observed Moran's I statistic, the expected statistic under the null hypothesis of no spatial autocorrelation, the standard deviation under the null hypothesis, and p-value
}
\description{
Spatialy autocorrelation by Moran's I
DEPRECATED! Use moranTest()
}
