# Supplementary material for: Characterizing spatial gene expression heterogeneity in spatially resolved single-cell transcriptomic data with nonuniform cellular densities
Source: Genome Res. 2021 Oct;31(10):1843–55. doi: 10.1101/gr.271288.120 (PMC8494224; doi:10.1101/gr.271288.120)
Supplement: Supplemental Material [file supp_gr.271288.120_Supplemental_Software_MERINGUE_1.0.tar.gz › MERINGUE/man/purkinje.Rd]

% Generated by roxygen2: do not edit by hand
% Please edit documentation in R/data.R
\docType{data}
\name{purkinje}
\alias{purkinje}
\title{SlideSeq data of the Purkinje layer of the mouse cerebellum for one puck (Puck_180819_12)}
\format{
List where 'counts' is a sparse matrix with columns as voxels and rows as genes and
                   'pos' is a data frame of x and y position values per voxel
                         and slice index for 4 consecutive slices
}
\source{
\url{https://science.sciencemag.org/content/363/6434/1463}
}
\usage{
purkinje
}
\description{
SlideSeq data of the Purkinje layer of the mouse cerebellum for one puck (Puck_180819_12)
}
\keyword{datasets}
