# Supplementary material for: Characterizing spatial gene expression heterogeneity in spatially resolved single-cell transcriptomic data with nonuniform cellular densities
Source: Genome Res. 2021 Oct;31(10):1843–55. doi: 10.1101/gr.271288.120 (PMC8494224; doi:10.1101/gr.271288.120)
Supplement: Supplemental Material [file supp_gr.271288.120_Supplemental_Software_MERINGUE_1.0.tar.gz › MERINGUE/man/rotatePos.Rd]

% Generated by roxygen2: do not edit by hand
% Please edit documentation in R/plot.R
\name{rotatePos}
\alias{rotatePos}
\title{Rotate position by angle theta in radians}
\usage{
rotatePos(pos, theta)
}
\arguments{
\item{pos}{Position matrix of x-y coordinates}

\item{theta}{Angle of rotation in radians}
}
\value{
Position matrix with x-y coordinates rotated
}
\description{
Rotate position by angle theta in radians
}
\examples{
pos <- cbind(rnorm(10), rnorm(10))
posRotated <- rotatePos(pos, pi/2)

}
