# Supplementary material for: Characterizing spatial gene expression heterogeneity in spatially resolved single-cell transcriptomic data with nonuniform cellular densities
Source: Genome Res. 2021 Oct;31(10):1843–55. doi: 10.1101/gr.271288.120 (PMC8494224; doi:10.1101/gr.271288.120)
Supplement: Supplemental Material [file supp_gr.271288.120_Supplemental_Software_MERINGUE_1.0.tar.gz › MERINGUE/man/signedLisa.Rd]

% Generated by roxygen2: do not edit by hand
% Please edit documentation in R/correlationStatistics.R
\name{signedLisa}
\alias{signedLisa}
\title{Signed local indicators of spatial association to identify regions driving global autocorrelation}
\usage{
signedLisa(x, weight, alternative = "greater")
}
\arguments{
\item{x}{Feature value}

\item{weight}{Adjacency weight matrix}

\item{alternative}{"two.sided", "less", or "greater"}
}
\value{
Signed LISA statistic for each point
}
\description{
Signed local indicators of spatial association to identify regions driving global autocorrelation
}
\examples{
data(mOB)
pos <- mOB$pos
weight <- getSpatialNeighbors(pos)
gexp <- normalizeCounts(mOB$counts, log=FALSE, verbose=FALSE)['Camk4',]
plotEmbedding(pos, colors=gexp, cex=3)
slisa <- signedLisa(gexp, weight)
plotEmbedding(pos, colors=slisa, cex=3,
   gradientPalette=colorRampPalette(c('darkgreen', 'white', 'darkorange'))(100))

}
