# Supplementary material for: Characterizing spatial gene expression heterogeneity in spatially resolved single-cell transcriptomic data with nonuniform cellular densities
Source: Genome Res. 2021 Oct;31(10):1843–55. doi: 10.1101/gr.271288.120 (PMC8494224; doi:10.1101/gr.271288.120)
Supplement: Supplemental Material [file supp_gr.271288.120_Supplemental_Software_MERINGUE_1.0.tar.gz › MERINGUE/man/spatialCrossCor.Rd]

% Generated by roxygen2: do not edit by hand
% Please edit documentation in R/correlationStatistics.R
\name{spatialCrossCor}
\alias{spatialCrossCor}
\title{Calculates spatial cross correlation for two features}
\usage{
spatialCrossCor(x, y, weight)
}
\arguments{
\item{x}{Feature 1 value}

\item{y}{Feature 2 value}

\item{weight}{Adjacency weight matrix}
}
\value{
Spatial cross correlation statistic
}
\description{
Calculates spatial cross correlation for two features
}
\examples{
data(mOB)
pos <- mOB$pos
weight <- getSpatialNeighbors(pos)
gexp <- normalizeCounts(mOB$counts, log=FALSE, verbose=FALSE)
scc <- spatialCrossCor(gexp[1,], gexp[2,], weight)

}
