# Supplementary material for: Characterizing spatial gene expression heterogeneity in spatially resolved single-cell transcriptomic data with nonuniform cellular densities
Source: Genome Res. 2021 Oct;31(10):1843–55. doi: 10.1101/gr.271288.120 (PMC8494224; doi:10.1101/gr.271288.120)
Supplement: Supplemental Material [file supp_gr.271288.120_Supplemental_Software_MERINGUE_1.0.tar.gz › MERINGUE/man/winsorize.Rd]

% Generated by roxygen2: do not edit by hand
% Please edit documentation in R/external.R
\name{winsorize}
\alias{winsorize}
\title{Winsorize expression values to prevent outliers}
\usage{
winsorize(x, qt = 0.05)
}
\arguments{
\item{x}{Values}

\item{qt}{Values below this quantile and above 1-this quantile will be set to the quantile value}
}
\description{
Winsorize expression values to prevent outliers
}
